# Supplementary material for: Identification of VWF as a Novel Biomarker in Lung Adenocarcinoma by Comprehensive Analysis
Source: Front Oncol. 2021 Apr 22;11:639600. doi: 10.3389/fonc.2021.639600 (PMC8100660; doi:10.3389/fonc.2021.639600)
Supplement: Supplementary file 5 [file Table_1.xlsx]

## Sheet: GSE43458_diff
id	logFC	AveExpr	t	P.Value	adj.P.Val	B
SERTM1	-1.77543	7.48573	-21.0575	1.40525e-40	2.64482e-36	81.5988
ITLN2	-1.83569	6.09676	-19.9329	1.76159e-38	1.65775e-34	76.8744
C10orf67	-1.71629	5.4479	-18.8476	2.16469e-36	1.35805e-32	72.1596
ANGPTL7	-1.26492	5.61374	-18.4533	1.28984e-35	6.06901e-32	70.4083
ADRA1A	-1.04568	5.98194	-17.5765	7.32441e-34	2.75706e-30	66.4406
FGFBP2	-1.70699	5.71585	-17.0211	9.95153e-33	3.12163e-29	63.8748
PTPN21	-1.61279	8.15329	-16.4963	1.21327e-31	3.26213e-28	61.4137
GRIA1	-2.03526	6.86968	-16.3958	1.96613e-31	4.62557e-28	60.9384
SASH1	-1.54953	8.83679	-16.1567	6.23521e-31	1.17353e-27	59.8018
GPM6A	-2.5186	7.11792	-16.0664	9.65467e-31	1.65191e-27	59.3711
LIN7A	-1.94281	6.99669	-15.9405	1.78043e-30	2.79245e-27	58.7682
TMEM100	-3.62388	6.67431	-15.8038	3.46602e-30	5.018e-27	58.1119
KL	-2.06951	7.2457	-15.6719	6.60926e-30	8.8852e-27	57.4758
SPP1	4.33462	10.4001	15.5504	1.19945e-29	1.50499e-26	56.8884
CNTN6	-2.26484	6.69242	-15.4721	1.76286e-29	2.07367e-26	56.5088
NCKAP5	-2.9586	7.49733	-15.4435	2.02955e-29	2.24695e-26	56.3699
C14orf132	-1.19551	7.34642	-15.382	2.74857e-29	2.87394e-26	56.0709
CA4	-1.19846	7.37719	-15.3189	3.7528e-29	3.71744e-26	55.7639
CDH19	-1.13056	5.41969	-15.2523	5.2164e-29	4.9089e-26	55.4392
AFAP1L1	-1.09361	7.42572	-15.1888	7.14401e-29	6.2478e-26	55.1291
CAVIN2	-2.21663	8.13246	-15.1594	8.26581e-29	6.49628e-26	54.9853
GRK5	-2.00317	9.02174	-15.159	8.28388e-29	6.49628e-26	54.9831
OVCH1	-1.17898	6.00188	-15.04	1.4962e-28	1.1264e-25	54.4001
CASP12	-1.14216	5.72193	-14.9774	2.04311e-28	1.47898e-25	54.0928
SLC6A4	-3.96058	7.68349	-14.9346	2.52827e-28	1.71477e-25	53.8827
TEK	-2.5788	8.15089	-14.9328	2.55106e-28	1.71477e-25	53.8738
FLJ34503	-1.30995	6.04253	-14.7841	5.36192e-28	3.47989e-25	53.1411
STXBP6	-2.02087	6.97286	-14.6824	8.92436e-28	5.54917e-25	52.6385
STARD13	-1.31656	7.36994	-14.6776	9.14001e-28	5.54917e-25	52.6149
RNF182	-1.12714	5.89153	-14.6517	1.04098e-27	6.1226e-25	52.4866
BDNF	-1.1277	5.7835	-14.6371	1.11992e-27	6.38729e-25	52.4144
CD5L	-1.20455	6.81728	-14.5032	2.19606e-27	1.21565e-24	51.75
ADGRE1	-1.67982	6.49446	-14.4799	2.46898e-27	1.32768e-24	51.6344
S1PR1	-1.58032	7.15705	-14.416	3.40719e-27	1.7813e-24	51.3165
TRHDE	-1.89174	5.90078	-14.3862	3.96109e-27	1.98201e-24	51.1679
ACVRL1	-1.45337	8.6087	-14.3842	4.00172e-27	1.98201e-24	51.1578
SOSTDC1	-2.8996	6.75806	-14.3435	4.91376e-27	2.37133e-24	50.9552
PKHD1L1	-2.11888	5.897	-14.3071	5.9061e-27	2.77897e-24	50.7736
RGS9	-1.19902	6.63474	-14.2441	8.12585e-27	3.73016e-24	50.4587
CRYAB	-2.20872	7.49318	-14.2144	9.44208e-27	4.23117e-24	50.3105
INPP5A	-1.02761	8.38084	-14.1374	1.39519e-26	6.10672e-24	49.9251
EML1	-1.46267	7.92166	-14.1083	1.61691e-26	6.91634e-24	49.7795
GIMAP8	-1.59716	7.9123	-14.0882	1.7915e-26	7.49283e-24	49.6783
FRMD3	-1.43458	7.12624	-14.0201	2.53249e-26	1.03617e-23	49.3366
ANO2	-1.54681	7.20344	-13.9386	3.83478e-26	1.46956e-23	48.927
FHL5	-2.31525	7.05973	-13.9374	3.85751e-26	1.46956e-23	48.9212
TIE1	-1.31905	7.85794	-13.935	3.90404e-26	1.46956e-23	48.9093
TNNC1	-1.71271	7.82636	-13.9061	4.52386e-26	1.66948e-23	48.7638
WWC2	-1.51984	9.14198	-13.8571	5.80934e-26	2.06297e-23	48.5169
SPRYD7	-1.00094	8.34083	-13.8403	6.32961e-26	2.2061e-23	48.4322
SBSPON	-1.79922	7.90355	-13.7615	9.46655e-26	3.22859e-23	48.0348
PCDH12	-1.01617	7.2294	-13.7423	1.04452e-25	3.44894e-23	47.9376
ADAMTSL3	-1.78652	7.45359	-13.7225	1.15574e-25	3.75037e-23	47.8377
FEZ1	-1.24263	6.76365	-13.5999	2.16649e-25	6.91111e-23	47.2172
FABP4	-4.17811	7.53247	-13.5583	2.68165e-25	8.41188e-23	47.0065
LOC100129434	-1.07575	7.17607	-13.3076	9.7378e-25	2.98466e-22	45.7329
AGER	-3.39978	9.56438	-13.3058	9.83204e-25	2.98466e-22	45.7234
DACH1	-1.69633	6.825	-13.3008	1.00889e-24	3.01402e-22	45.6979
PTPRB	-2.28601	8.9272	-13.2175	1.55076e-24	4.56044e-22	45.2733
FHL1	-2.67336	8.87247	-13.2083	1.62612e-24	4.70851e-22	45.2264
FZD4	-1.36622	8.16556	-13.1997	1.69965e-24	4.84684e-22	45.1827
PRKG2	-1.70048	5.99736	-13.1653	2.03038e-24	5.61969e-22	45.0071
ROBO4	-1.14204	7.80403	-13.1596	2.09119e-24	5.70409e-22	44.9779
ARHGEF26	-2.0173	8.18115	-13.15	2.19765e-24	5.90886e-22	44.9289
LRRN3	-1.89061	6.83346	-13.146	2.24435e-24	5.94943e-22	44.9081
CDH5	-1.93697	9.36334	-13.0773	3.20133e-24	8.25374e-22	44.5573
SPOCK2	-1.66762	9.08872	-13.0471	3.74493e-24	9.39777e-22	44.4023
CLIC5	-2.53052	7.8936	-12.9866	5.12258e-24	1.2521e-21	44.0929
HIGD1B	-1.85476	7.48459	-12.9796	5.31373e-24	1.28218e-21	44.0567
HMGCLL1	-1.16267	5.97563	-12.9589	5.91596e-24	1.40942e-21	43.9506
FAM107A	-1.39683	8.17748	-12.9204	7.22403e-24	1.67856e-21	43.7532
GALNT18	-1.3364	7.62789	-12.886	8.63662e-24	1.98231e-21	43.5768
KCNT2	-1.54181	6.58724	-12.8464	1.06083e-23	2.40553e-21	43.3736
EPAS1	-1.7404	11.2229	-12.8156	1.24494e-23	2.78619e-21	43.2155
GYPE	-1.39125	6.45321	-12.8136	1.25831e-23	2.78619e-21	43.205
ST6GALNAC3	-1.39822	7.38604	-12.7747	1.54053e-23	3.33385e-21	43.005
GPR146	-1.28469	7.41244	-12.7746	1.54107e-23	3.33385e-21	43.0047
ERG	-1.47622	8.07142	-12.7695	1.58276e-23	3.35307e-21	42.9783
BTNL9	-1.50175	7.74214	-12.7691	1.58559e-23	3.35307e-21	42.9766
AGTR1	-1.06806	6.80428	-12.7621	1.64477e-23	3.43959e-21	42.9403
MMRN2	-1.17879	7.6791	-12.7586	1.67527e-23	3.46486e-21	42.9222
TMOD1	-1.59389	8.40145	-12.7548	1.7087e-23	3.4956e-21	42.9027
PDE1C	-1.39389	6.77711	-12.7289	1.95535e-23	3.95717e-21	42.7694
NDRG4	-1.14305	7.49145	-12.726	1.98537e-23	3.97517e-21	42.7544
TGFBR3	-2.14224	8.40459	-12.6812	2.50714e-23	4.91529e-21	42.5238
SH2D1B	-1.51158	5.85413	-12.6751	2.58706e-23	5.01969e-21	42.4928
CLEC1A	-1.45859	7.01848	-12.641	3.09085e-23	5.936e-21	42.317
CLEC3B	-1.17839	8.56655	-12.6349	3.19146e-23	6.06732e-21	42.2854
GPD1	-1.36248	7.25664	-12.6119	3.59735e-23	6.77057e-21	42.1671
RAPGEF4	-1.37833	7.74895	-12.6015	3.79898e-23	7.07927e-21	42.1132
SMAD9	-1.16778	7.79314	-12.5733	4.40095e-23	8.04178e-21	41.9679
HOXA5	-1.16865	7.52994	-12.5518	4.92422e-23	8.91142e-21	41.8569
BCHE	-1.78915	5.20086	-12.5213	5.77477e-23	1.02535e-20	41.6994
ANGPTL1	-2.01283	6.62781	-12.5114	6.08146e-23	1.06971e-20	41.6483
LDB2	-1.73857	9.16696	-12.4855	6.96295e-23	1.21342e-20	41.5145
LINC00312	-2.11463	6.9317	-12.4735	7.41329e-23	1.28005e-20	41.4526
SPTBN1	-1.21393	11.2731	-12.4704	7.53472e-23	1.28919e-20	41.4365
CDO1	-1.27365	6.74549	-12.4515	8.31438e-23	1.40977e-20	41.3392
SLCO1A2	-1.56811	5.27891	-12.4271	9.44704e-23	1.57348e-20	41.213
ST8SIA6	-2.76482	7.03565	-12.4134	1.01473e-22	1.67529e-20	41.1424
DENND3	-1.23396	8.99459	-12.3979	1.10062e-22	1.80129e-20	41.0621
VIPR1	-1.89952	8.51565	-12.3721	1.25999e-22	2.04434e-20	40.9285
C8B	-1.12486	6.11923	-12.3444	1.45624e-22	2.34255e-20	40.7854
RAMP2	-1.36061	7.9701	-12.3395	1.49437e-22	2.38352e-20	40.7599
JCAD	-1.34467	8.58456	-12.3374	1.51122e-22	2.39014e-20	40.7488
GNG11	-2.05069	8.8262	-12.3067	1.7743e-22	2.78285e-20	40.5902
CLEC14A	-1.331	8.0024	-12.2924	1.91296e-22	2.95113e-20	40.5158
RRAS	-1.16987	10.7006	-12.2827	2.01211e-22	3.07886e-20	40.4659
CFL2	-1.26511	8.58622	-12.2752	2.09354e-22	3.17762e-20	40.4267
STARD8	-1.15254	7.44855	-12.2655	2.20241e-22	3.31613e-20	40.3766
STARD9	-1.23299	7.38862	-12.2617	2.24643e-22	3.35556e-20	40.357
PEAK1	-1.20139	9.52143	-12.249	2.40116e-22	3.55844e-20	40.2912
IGSF10	-2.20791	7.20468	-12.2434	2.47298e-22	3.63624e-20	40.2621
EDNRB	-2.67375	8.49778	-12.2336	2.60269e-22	3.79731e-20	40.2116
OTUD1	-1.44119	8.51607	-12.2295	2.65967e-22	3.8212e-20	40.1902
CCBE1	-1.5915	6.86832	-12.2183	2.82031e-22	4.02129e-20	40.1322
WFS1	-1.04998	8.22865	-12.2097	2.95142e-22	4.17659e-20	40.0873
ASPA	-1.74411	5.68069	-12.1911	3.25329e-22	4.56651e-20	39.9911
SEMA6D	-1.73065	7.30644	-12.1898	3.27549e-22	4.56651e-20	39.9843
UPK3B	-1.15368	7.98206	-12.1755	3.53107e-22	4.88664e-20	39.9101
ANKRD1	-3.06859	7.43813	-12.1692	3.64961e-22	5.01382e-20	39.8775
CAVIN1	-1.22332	8.56072	-12.1647	3.73682e-22	5.09643e-20	39.8541
TBX3	-1.06801	8.20381	-12.1409	4.2338e-22	5.73268e-20	39.7307
FGD5	-1.35518	7.46282	-12.1301	4.48058e-22	6.02351e-20	39.6747
PCDH15	-1.68039	5.61769	-12.0804	5.81722e-22	7.60318e-20	39.4167
RXFP1	-1.91874	6.10551	-12.0777	5.90157e-22	7.66023e-20	39.4025
ADGRL3	-1.8235	6.593	-12.0652	6.30392e-22	8.07117e-20	39.3373
SEMA6A	-2.30409	7.65209	-12.0504	6.81177e-22	8.66245e-20	39.2607
GOLM1	1.56822	9.95858	11.9552	1.12398e-21	1.4103e-19	38.7658
ARHGAP6	-1.18312	7.19609	-11.9271	1.30348e-21	1.614e-19	38.6194
FAM189A2	-2.01558	7.93022	-11.9149	1.38965e-21	1.70721e-19	38.5561
MCEMP1	-1.446	7.81981	-11.9139	1.3969e-21	1.70721e-19	38.551
NRN1	-1.8696	8.11156	-11.9016	1.49068e-21	1.81007e-19	38.4867
PRICKLE2	-1.21267	8.19508	-11.8587	1.86798e-21	2.25367e-19	38.2638
EMP2	-1.63693	11.204	-11.8562	1.89364e-21	2.27008e-19	38.2503
C1orf198	-1.2119	9.56333	-11.8465	1.99263e-21	2.37363e-19	38.1999
NPR1	-1.29055	7.29513	-11.845	2.00806e-21	2.37696e-19	38.1923
CDH13	-1.55446	8.07535	-11.7766	2.8799e-21	3.36662e-19	37.8359
CNTN4	-1.2921	6.05991	-11.7674	3.02386e-21	3.5131e-19	37.7877
SLC5A4	-1.4315	6.6929	-11.7563	3.20648e-21	3.67983e-19	37.7297
STX11	-1.90558	9.11429	-11.7408	3.47844e-21	3.94384e-19	37.6493
WASF3	-1.11476	8.00117	-11.729	3.70171e-21	4.17185e-19	37.5878
MYCT1	-1.71861	7.47133	-11.7149	3.98751e-21	4.4672e-19	37.5143
SLC19A3	-1.93332	7.10492	-11.6859	4.6478e-21	5.17611e-19	37.3629
HSPB8	-1.71252	7.76626	-11.666	5.16224e-21	5.7152e-19	37.2591
COLEC10	-1.31808	6.06646	-11.6612	5.29624e-21	5.82927e-19	37.2338
ANOS1	-2.35878	9.08508	-11.5997	7.32716e-21	7.97136e-19	36.913
DAPK2	-1.23506	8.90518	-11.5942	7.54314e-21	8.13959e-19	36.8843
AMOTL1	-1.07857	8.03003	-11.5936	7.56829e-21	8.13959e-19	36.881
ADGRB3	-1.18239	5.96576	-11.5608	8.99922e-21	9.62354e-19	36.7098
RTKN2	-2.95784	8.05007	-11.5398	1.00555e-20	1.06323e-18	36.6001
CAV1	-2.29297	10.2192	-11.5142	1.15095e-20	1.21017e-18	36.4666
FMO2	-2.36519	9.12331	-11.4923	1.29293e-20	1.34443e-18	36.3517
SEMA5A	-1.63675	8.78614	-11.4785	1.39052e-20	1.43011e-18	36.2798
ART4	-1.5285	5.95738	-11.4508	1.6098e-20	1.63832e-18	36.135
GIMAP6	-1.37969	7.99032	-11.4395	1.70895e-20	1.72712e-18	36.076
MSRB3	-1.2359	7.91195	-11.4342	1.75725e-20	1.7499e-18	36.0484
GHR	-1.62974	6.77123	-11.4298	1.79906e-20	1.78211e-18	36.0252
NXF3	-1.42093	6.33427	-11.4036	2.06699e-20	2.02619e-18	35.888
FAM167A	-1.09118	6.63521	-11.3522	2.71331e-20	2.63233e-18	35.6191
CAV2	-1.86966	10.1082	-11.3469	2.78965e-20	2.69252e-18	35.5916
ST6GALNAC5	-1.75426	8.36686	-11.3395	2.90114e-20	2.78583e-18	35.5529
KHDRBS2	-1.9891	7.51154	-11.3266	3.10609e-20	2.95251e-18	35.4854
TCF21	-1.82772	7.5659	-11.2975	3.62379e-20	3.42731e-18	35.3331
TTLL7	-1.89649	7.02264	-11.2937	3.69698e-20	3.47904e-18	35.3133
PPP1R15A	-1.19546	8.69135	-11.2411	4.88696e-20	4.53091e-18	35.0375
PALMD	-1.72179	8.35722	-11.23	5.18276e-20	4.78161e-18	34.9794
OVCH2	-1.58174	6.15401	-11.2104	5.74916e-20	5.22729e-18	34.8769
B3GALNT1	-1.44539	7.8394	-11.1649	7.317e-20	6.55778e-18	34.6386
HEY1	-1.29792	7.48317	-11.1549	7.71556e-20	6.88221e-18	34.5862
KLRF1	-1.50152	5.20643	-11.148	8.0017e-20	7.10377e-18	34.5502
RAMP3	-1.07731	8.55693	-11.1311	8.75402e-20	7.73518e-18	34.4614
LRRC36	-1.5702	6.84242	-11.1299	8.80785e-20	7.74638e-18	34.4553
FCN3	-2.79251	8.84709	-11.0743	1.18279e-19	1.03061e-17	34.1639
CD93	-1.358	9.30368	-11.0625	1.25947e-19	1.09237e-17	34.1019
FAM162B	-1.21899	9.26337	-11.0039	1.71876e-19	1.4704e-17	33.7946
FAT3	-1.11627	6.06019	-10.9902	1.84838e-19	1.57413e-17	33.7227
TSPAN18	-1.26818	8.18417	-10.9769	1.98353e-19	1.68162e-17	33.653
JAM2	-1.68251	8.35021	-10.9556	2.22064e-19	1.86583e-17	33.5414
PYCR1	1.13961	8.23994	10.9506	2.28005e-19	1.90724e-17	33.5153
CGNL1	-1.48865	8.07323	-10.9432	2.3715e-19	1.97496e-17	33.4764
EMCN	-2.36411	8.99979	-10.9352	2.47538e-19	2.05239e-17	33.4341
TLL1	-1.27516	6.84882	-10.8948	3.06612e-19	2.51998e-17	33.2225
LYVE1	-2.58931	8.10091	-10.8902	3.14237e-19	2.57141e-17	33.1983
FERMT2	-1.20284	9.37786	-10.8881	3.17779e-19	2.57979e-17	33.1872
SHROOM4	-1.47063	8.02755	-10.888	3.18002e-19	2.57979e-17	33.1865
CSRNP1	-1.41005	7.91073	-10.8797	3.3236e-19	2.6847e-17	33.1429
GALNT13	-1.79595	6.03668	-10.8614	3.6626e-19	2.94589e-17	33.0469
RGCC	-1.59197	10.519	-10.8436	4.02596e-19	3.2107e-17	32.9534
THBD	-1.228	8.67965	-10.8392	4.1199e-19	3.27176e-17	32.9306
TGFBR2	-1.07294	10.8648	-10.7946	5.22204e-19	4.07818e-17	32.6963
ARHGAP31	-1.60151	9.02637	-10.786	5.46571e-19	4.23334e-17	32.6513
RHOJ	-1.5887	9.15703	-10.7738	5.83122e-19	4.47957e-17	32.5873
TMEM204	-1.06117	9.20591	-10.7421	6.9024e-19	5.2809e-17	32.4206
CPED1	-1.44097	8.1473	-10.7388	7.02337e-19	5.35169e-17	32.4035
VWF	-1.65549	8.9997	-10.734	7.20331e-19	5.46667e-17	32.3785
SULT1C4	-1.86554	6.63316	-10.7036	8.46659e-19	6.39959e-17	32.2188
COL6A6	-1.9877	7.45921	-10.6888	9.15891e-19	6.8952e-17	32.1411
ABCC3	1.89896	9.24281	10.6718	1.00252e-18	7.5173e-17	32.0518
ABCA8	-2.38327	7.27335	-10.6131	1.3695e-18	1.01879e-16	31.7435
PPBP	-1.39294	6.4308	-10.6068	1.41603e-18	1.04925e-16	31.7105
MME	-2.34271	8.10771	-10.6019	1.45327e-18	1.07262e-16	31.6849
ID4	-1.01078	8.46545	-10.5867	1.57585e-18	1.15856e-16	31.6049
JAM3	-1.15023	8.23816	-10.5561	1.85392e-18	1.35769e-16	31.4443
C1QTNF7	-1.35967	6.24122	-10.5383	2.03772e-18	1.48077e-16	31.3509
ACKR4	-1.90704	8.19902	-10.5165	2.2886e-18	1.65669e-16	31.2361
CAB39L	-1.77008	7.61909	-10.509	2.38138e-18	1.71068e-16	31.1969
FAM13C	-1.15234	7.47885	-10.4926	2.59881e-18	1.85273e-16	31.1105
PID1	-1.0241	7.36763	-10.4891	2.6477e-18	1.88047e-16	31.0921
PECAM1	-1.60338	11.0497	-10.4852	2.70235e-18	1.91207e-16	31.0719
CTNNAL1	-1.46604	8.6173	-10.4661	2.99114e-18	2.08524e-16	30.9716
TNFRSF21	1.20009	9.59037	10.4661	2.99142e-18	2.08524e-16	30.9715
ADGRL2	-1.85634	9.35128	-10.4575	3.13176e-18	2.14338e-16	30.9262
KIF26B	1.13473	7.31507	10.4437	3.37024e-18	2.28408e-16	30.8537
S100A3	-1.18157	6.59586	-10.4377	3.47889e-18	2.34681e-16	30.8223
PDE5A	-1.46961	8.49547	-10.4297	3.62938e-18	2.43959e-16	30.7805
GUCY1A2	-1.08679	8.30833	-10.4237	3.7475e-18	2.51002e-16	30.7488
FIBIN	-1.75699	7.37016	-10.4086	4.06072e-18	2.71017e-16	30.6695
LILRA5	-1.00993	6.56718	-10.3828	4.65715e-18	3.06443e-16	30.5341
PCYOX1	-1.03156	10.0246	-10.3822	4.67292e-18	3.06443e-16	30.5308
PRKG1	-1.33559	7.87955	-10.3559	5.37328e-18	3.49932e-16	30.3928
FGF10	-1.11161	6.10622	-10.3376	5.9247e-18	3.84513e-16	30.2963
H2BC14	1.65519	8.37013	10.3194	6.5246e-18	4.20546e-16	30.201
TNS1	-1.20987	9.73446	-10.2913	7.57723e-18	4.7696e-16	30.0532
CHIAP2	-1.97876	6.27546	-10.2779	8.13653e-18	5.08402e-16	29.9828
CCDC141	-1.62354	6.5174	-10.2734	8.3327e-18	5.15887e-16	29.9593
KLF4	-1.80772	8.32504	-10.271	8.43709e-18	5.20089e-16	29.947
B3GNT3	1.25619	7.8857	10.2404	9.92737e-18	6.08609e-16	29.7863
HECW2	-1.43044	8.26482	-10.2389	1.00101e-17	6.11689e-16	29.7781
SLIT2	-1.81397	9.10096	-10.225	1.07787e-17	6.56525e-16	29.705
MAMDC2	-2.26166	8.06219	-10.2179	1.11945e-17	6.75293e-16	29.6676
AGTPBP1	-1.06057	8.57135	-10.2	1.231e-17	7.3551e-16	29.5738
ANKRD29	-2.1598	8.60762	-10.1901	1.29747e-17	7.70338e-16	29.5218
NCALD	-1.19282	7.85239	-10.1605	1.51829e-17	8.90209e-16	29.3665
LIMCH1	-1.39633	9.2847	-10.1395	1.69784e-17	9.9025e-16	29.2561
LGI3	-1.14121	7.4377	-10.1393	1.69944e-17	9.9025e-16	29.2552
ITIH5	-1.08141	7.66857	-10.1288	1.79657e-17	1.03721e-15	29.2003
AFF3	-1.59176	7.40076	-10.1188	1.89561e-17	1.09105e-15	29.1473
GPA33	-1.01167	6.7114	-10.1144	1.94036e-17	1.1134e-15	29.1242
CAT	-1.11023	10.0009	-10.1066	2.02252e-17	1.15702e-15	29.0832
RPL23AP32	-1.35608	8.90609	-10.1031	2.0599e-17	1.17483e-15	29.0651
CYYR1	-1.67681	8.33796	-10.09	2.20811e-17	1.25177e-15	28.9965
IL1RL1	-2.15865	7.40342	-10.0705	2.44917e-17	1.38379e-15	28.8941
SPTBN2	1.09578	7.47831	10.0617	2.56657e-17	1.44195e-15	28.8479
LRRC32	-1.26653	8.62894	-10.0581	2.61614e-17	1.46543e-15	28.829
PLCL1	-1.02321	6.57371	-10.0539	2.67603e-17	1.49378e-15	28.8066
RNF144B	-1.28191	9.46712	-10.0407	2.87072e-17	1.58911e-15	28.7373
NPR3	-1.51242	7.48925	-10.0336	2.98018e-17	1.64487e-15	28.7003
TSPAN12	-1.54554	8.90262	-10.0295	3.04666e-17	1.67664e-15	28.6785
ANGPT1	-1.53708	7.04138	-10.0187	3.22612e-17	1.77023e-15	28.622
TACC1	-1.15379	9.6938	-9.99065	3.74428e-17	2.03674e-15	28.4748
SELP	-1.35083	7.2233	-9.98812	3.79485e-17	2.05238e-15	28.4616
PDZD2	-1.59138	7.90237	-9.98024	3.95713e-17	2.13401e-15	28.4202
BMP6	-1.03362	8.18221	-9.97454	4.07872e-17	2.1933e-15	28.3903
PGM5	-1.29057	6.4864	-9.95347	4.56191e-17	2.41858e-15	28.2797
IL18R1	-1.46132	6.75383	-9.95284	4.57714e-17	2.41984e-15	28.2764
DES	-1.28008	8.54662	-9.95178	4.60302e-17	2.42671e-15	28.2709
TERC	1.69317	9.18102	9.94999	4.64708e-17	2.43629e-15	28.2615
FPR2	-1.44644	6.34305	-9.93855	4.93802e-17	2.58162e-15	28.2015
SMAD6	-1.07213	8.37276	-9.93321	5.08032e-17	2.64866e-15	28.1734
TBX4	-1.3302	7.95807	-9.92294	5.36489e-17	2.78162e-15	28.1196
RBMS3	-1.37991	9.24275	-9.89597	6.19109e-17	3.175e-15	27.9781
ABCG2	-1.35948	6.5684	-9.89176	6.33134e-17	3.22933e-15	27.956
HEG1	-1.57744	9.42012	-9.88749	6.47623e-17	3.2943e-15	27.9336
BMPER	-1.11199	6.73947	-9.86587	7.26409e-17	3.6752e-15	27.8202
SYNE1	-1.34924	8.64936	-9.84393	8.1616e-17	4.08536e-15	27.7052
LIFR	-1.83358	9.85538	-9.82104	9.21621e-17	4.58884e-15	27.5851
ICAM2	-1.1307	9.3359	-9.8157	9.48152e-17	4.70849e-15	27.5571
MT1M	-2.08966	9.00272	-9.8136	9.5877e-17	4.74869e-15	27.5461
RUNX1T1	-1.26927	7.26513	-9.79486	1.05904e-16	5.20421e-15	27.4479
ZFYVE9	-1.18938	7.33827	-9.78193	1.13431e-16	5.55959e-15	27.3801
DPYSL2	-1.22622	10.4609	-9.77558	1.17314e-16	5.73496e-15	27.3468
GPC3	-2.15045	8.41013	-9.7655	1.23765e-16	6.03466e-15	27.2939
MYH10	-1.20548	9.57092	-9.74757	1.36119e-16	6.55216e-15	27.2
MS4A15	-1.84267	7.89188	-9.74675	1.36712e-16	6.5639e-15	27.1957
ARHGAP29	-1.36221	8.82117	-9.74467	1.38225e-16	6.61968e-15	27.1848
PDE8B	-1.44532	7.15089	-9.67194	2.0331e-16	9.54239e-15	26.8038
MYOC	-1.01936	5.62549	-9.64792	2.30933e-16	1.07584e-14	26.678
PLA2G4F	-1.34793	7.37343	-9.6327	2.50344e-16	1.16053e-14	26.5983
NTNG1	-1.11572	6.79772	-9.61572	2.73928e-16	1.26673e-14	26.5094
DNM3	-1.00462	7.50862	-9.61207	2.79287e-16	1.28538e-14	26.4902
GPX3	-1.46149	9.69491	-9.57449	3.40858e-16	1.55334e-14	26.2935
ACADL	-2.57945	7.02003	-9.5687	3.5148e-16	1.59403e-14	26.2632
OCIAD2	1.53588	8.96661	9.56392	3.60494e-16	1.62706e-14	26.2382
CTHRC1	1.36765	8.54465	9.55564	3.76664e-16	1.69598e-14	26.1949
GLDN	-1.59163	7.38954	-9.5521	3.83792e-16	1.72395e-14	26.1764
PIP5K1B	-1.66858	7.22242	-9.5488	3.90557e-16	1.75016e-14	26.1591
ADARB1	-1.07033	8.50397	-9.53517	4.19816e-16	1.87681e-14	26.0878
ADAM28	1.69318	8.76005	9.52262	4.48679e-16	1.99635e-14	26.0221
PREX2	-1.75006	8.60834	-9.50799	4.84824e-16	2.14703e-14	25.9456
SLC39A8	-1.76295	10.6568	-9.50307	4.97637e-16	2.18832e-14	25.9199
CALCRL	-2.11318	9.33993	-9.47878	5.65947e-16	2.46567e-14	25.7929
TCP11L2	-1.10807	9.16776	-9.47749	5.69845e-16	2.47692e-14	25.7861
ADGRE3	-1.12566	6.43416	-9.47336	5.82453e-16	2.52008e-14	25.7645
MEIS1	-1.27857	8.61195	-9.46193	6.1879e-16	2.66505e-14	25.7047
WIF1	-3.64611	8.66071	-9.44776	6.66989e-16	2.85305e-14	25.6307
PHACTR1	-1.03428	7.61214	-9.43562	7.11254e-16	3.02178e-14	25.5672
EDN1	-1.90489	9.17773	-9.43149	7.26998e-16	3.08172e-14	25.5456
PROM2	1.19977	7.77512	9.43097	7.2899e-16	3.08322e-14	25.5429
FILIP1	-1.63561	8.0348	-9.41992	7.72922e-16	3.2399e-14	25.4851
CX3CR1	-1.32084	6.8918	-9.41736	7.83448e-16	3.27673e-14	25.4718
TIMP1	1.18101	11.6119	9.41008	8.14238e-16	3.39044e-14	25.4337
PTPRM	-1.11009	9.8278	-9.3878	9.16106e-16	3.80619e-14	25.3174
TMEM47	-1.58349	10.0784	-9.3774	9.67954e-16	4.01274e-14	25.263
AOX1	-1.37144	6.91077	-9.36781	1.01829e-15	4.21216e-14	25.213
ADH1A	-1.42726	7.75089	-9.35135	1.11094e-15	4.57529e-14	25.127
DOCK4	-1.124	9.62876	-9.33987	1.18052e-15	4.84065e-14	25.067
CXCL13	2.37449	6.97141	9.33053	1.24029e-15	5.07469e-14	25.0183
ABLIM1	-1.13577	9.39629	-9.2955	1.49261e-15	6.07073e-14	24.8355
COL1A1	1.85642	10.2931	9.29154	1.5242e-15	6.18252e-14	24.8148
ITGA8	-1.76769	8.10734	-9.28026	1.61782e-15	6.5341e-14	24.756
ARRB1	-1.08288	10.5542	-9.26323	1.77021e-15	7.12316e-14	24.6671
CYBRD1	-1.50563	10.7689	-9.25172	1.88122e-15	7.5333e-14	24.6071
LINC00472	-1.64151	8.01697	-9.24013	2.00002e-15	7.97824e-14	24.5466
H3C11	1.56155	9.50446	9.22616	2.15319e-15	8.54962e-14	24.4738
MIF	1.0234	10.0543	9.22289	2.19066e-15	8.66185e-14	24.4568
TOP2A	1.87622	7.97223	9.21545	2.27843e-15	8.93384e-14	24.418
GSTM5	-1.27495	7.30553	-9.21219	2.31812e-15	9.07054e-14	24.4009
LGALSL	-1.37508	9.51149	-9.20881	2.35975e-15	9.21039e-14	24.3834
LAD1	1.10155	8.52159	9.2085	2.36365e-15	9.21039e-14	24.3818
UBE2T	1.56683	7.13235	9.20757	2.37537e-15	9.23697e-14	24.3769
NECAB1	-2.48484	7.41815	-9.20194	2.44699e-15	9.49584e-14	24.3475
GKN2	-3.07375	6.83076	-9.18655	2.65417e-15	1.02786e-13	24.2673
LHFPL6	-1.50108	10.3308	-9.18182	2.72117e-15	1.05165e-13	24.2427
FLI1	-1.10648	8.48271	-9.16697	2.9432e-15	1.13512e-13	24.1653
MIR30C2	-1.0094	6.56801	-9.10847	4.00727e-15	1.50633e-13	23.8608
AFAP1-AS1	2.25411	7.67093	9.09868	4.21972e-15	1.57578e-13	23.8098
CASQ2	-1.07933	6.17923	-9.09244	4.36078e-15	1.62202e-13	23.7773
2021-03-02	-1.04967	8.28462	-9.09026	4.41122e-15	1.63755e-13	23.766
SLC50A1	1.12767	9.80512	9.08359	4.56903e-15	1.68947e-13	23.7313
MATN3	-1.20179	6.77817	-9.08249	4.5958e-15	1.69603e-13	23.7255
HBB	-2.35554	9.77326	-9.07694	4.73227e-15	1.74298e-13	23.6966
IL3RA	-1.11303	7.22391	-9.03252	5.98028e-15	2.17287e-13	23.4657
TMPRSS4	2.58763	7.93152	9.00739	6.82681e-15	2.45674e-13	23.335
CACNA2D3	-1.01942	6.63572	-8.99277	7.37333e-15	2.63828e-13	23.2591
NOSTRIN	-1.86584	8.45886	-8.97079	8.27755e-15	2.92842e-13	23.1449
ARHGEF6	-1.19908	8.70581	-8.96211	8.66465e-15	3.05961e-13	23.0998
PDK4	-2.06094	9.66851	-8.95906	8.80481e-15	3.10328e-13	23.084
SESN1	-1.16886	8.89666	-8.93997	9.73537e-15	3.39314e-13	22.9849
NEDD9	-1.31321	9.84379	-8.92506	1.05298e-14	3.64973e-13	22.9075
ANKRD22	1.93862	7.69967	8.91725	1.0971e-14	3.78872e-13	22.867
PLPP2	1.11037	9.30675	8.9065	1.16094e-14	3.97999e-13	22.8112
OTULINL	-1.22782	9.00685	-8.90557	1.16663e-14	3.99221e-13	22.8064
OR5P2	-1.80643	5.92117	-8.90415	1.17538e-14	4.00822e-13	22.799
PAPSS2	-1.38206	10.3344	-8.90412	1.17557e-14	4.00822e-13	22.7988
SLC2A1	1.69656	9.31991	8.90202	1.18857e-14	4.04521e-13	22.788
TNR	-1.04604	5.94344	-8.89951	1.20437e-14	4.09158e-13	22.775
ADGRD1	-1.37469	8.31118	-8.87611	1.36203e-14	4.6023e-13	22.6536
ITM2A	-1.41842	8.15852	-8.87264	1.3871e-14	4.67859e-13	22.6356
AKAP12	-1.3793	8.11243	-8.86603	1.43609e-14	4.80938e-13	22.6014
COL10A1	1.55781	7.03828	8.85504	1.52146e-14	5.05033e-13	22.5444
CDH3	1.7275	8.39801	8.84454	1.60775e-14	5.31178e-13	22.49
TTN	-1.41722	7.17453	-8.84332	1.6181e-14	5.33349e-13	22.4837
F8	-1.47601	7.74549	-8.81834	1.84491e-14	6.05988e-13	22.3543
NPNT	-1.66723	9.7596	-8.81799	1.84839e-14	6.06074e-13	22.3524
KRT4	-1.01365	7.39488	-8.81435	1.88402e-14	6.16679e-13	22.3336
DENND2C	-1.05824	6.48533	-8.81364	1.89108e-14	6.17918e-13	22.3299
CKS1B	1.11571	9.62093	8.8097	1.93056e-14	6.29724e-13	22.3095
ZBTB16	-1.51755	8.73017	-8.80533	1.97534e-14	6.42104e-13	22.2869
PHLDB2	-1.25426	8.24838	-8.79007	2.14015e-14	6.93283e-13	22.2078
AGBL1	-2.06044	7.2353	-8.74351	2.73223e-14	8.70105e-13	21.9669
ECRG4	-1.22756	7.62823	-8.73527	2.85289e-14	9.06998e-13	21.9243
ARHGAP44	-1.18527	7.81072	-8.73276	2.8906e-14	9.14829e-13	21.9114
SYCP2L	-1.01126	5.75122	-8.73266	2.8921e-14	9.14829e-13	21.9109
H2BC9	1.12842	8.99305	8.68452	3.72194e-14	1.1617e-12	21.6621
FUT2	1.2606	6.87722	8.67957	3.81969e-14	1.18827e-12	21.6365
NEXN	-1.21841	7.72637	-8.66962	4.024e-14	1.24565e-12	21.5851
GRAMD2A	-1.38614	7.60029	-8.66585	4.10439e-14	1.26845e-12	21.5656
PEBP4	-2.40536	9.26497	-8.6594	4.24523e-14	1.30983e-12	21.5324
HHIP	-2.34011	8.03364	-8.65368	4.37429e-14	1.34304e-12	21.5028
ADH1B	-2.66124	8.6631	-8.64769	4.51357e-14	1.38355e-12	21.4719
FUT8	1.00003	9.24285	8.61228	5.43245e-14	1.6491e-12	21.2892
EPB41L5	-1.04788	9.23249	-8.60601	5.61348e-14	1.69585e-12	21.2569
SCN7A	-2.26161	8.01163	-8.59192	6.04271e-14	1.81387e-12	21.1842
OR5P1P	-1.26895	6.06568	-8.58261	6.34414e-14	1.89529e-12	21.1362
NECTIN4	1.07288	7.67396	8.57053	6.75746e-14	2.0092e-12	21.074
IL33	-1.86122	7.21965	-8.50266	9.6317e-14	2.80522e-12	20.7246
DCC	-1.34889	6.89197	-8.49448	1.00518e-13	2.91504e-12	20.6825
SRPX	-1.31835	8.34573	-8.49177	1.0195e-13	2.95199e-12	20.6686
SPARCL1	-1.48487	10.7462	-8.481	1.0784e-13	3.10821e-12	20.6132
STEAP1	1.33433	7.22859	8.47142	1.13369e-13	3.25261e-12	20.5639
GALNT7	1.06705	8.79971	8.46618	1.1651e-13	3.32751e-12	20.537
STIL	1.20196	6.74049	8.46488	1.17302e-13	3.34507e-12	20.5303
PCOLCE2	-1.18425	6.93771	-8.44333	1.31247e-13	3.709e-12	20.4196
H3C2	1.17168	7.83403	8.43598	1.36369e-13	3.83073e-12	20.3818
SOCS2	-1.21831	8.25561	-8.43186	1.3933e-13	3.90809e-12	20.3607
MIR218-1	-1.46038	6.34115	-8.41624	1.51136e-13	4.19546e-12	20.2805
P2RY14	-1.28919	7.68734	-8.39841	1.65847e-13	4.57685e-12	20.189
NLRC4	-1.09194	6.6523	-8.3881	1.74988e-13	4.79848e-12	20.1361
OR5P3	-1.25329	6.00801	-8.38792	1.75153e-13	4.79848e-12	20.1351
FAT4	-1.25307	8.26715	-8.387	1.75994e-13	4.8145e-12	20.1304
MIRLET7F1	-1.09501	5.47126	-8.37936	1.83134e-13	4.9953e-12	20.0912
ANLN	1.99681	7.55998	8.36108	2.01398e-13	5.46971e-12	19.9975
SERINC2	1.08584	9.55976	8.34826	2.1529e-13	5.81345e-12	19.9318
PLSCR4	-1.10738	8.5445	-8.32874	2.38282e-13	6.39759e-12	19.8318
FAP	1.79887	7.71544	8.32049	2.48726e-13	6.63069e-12	19.7895
TBX5	-1.06651	8.06507	-8.30123	2.74899e-13	7.26667e-12	19.691
BMPR2	-1.05389	10.0821	-8.29156	2.89049e-13	7.59802e-12	19.6415
VGLL3	-1.44785	8.26598	-8.27558	3.1406e-13	8.23247e-12	19.5597
MKI67	1.32743	7.66694	8.27489	3.15184e-13	8.25045e-12	19.5562
EPB41L2	-1.10585	9.16943	-8.26474	3.32231e-13	8.67257e-12	19.5043
GPM6B	-1.25113	6.90582	-8.2626	3.35941e-13	8.75445e-12	19.4934
IQGAP3	1.02412	6.84128	8.246	3.66149e-13	9.47908e-12	19.4085
SVEP1	-1.59151	7.92253	-8.24372	3.70498e-13	9.56605e-12	19.3969
SORBS1	-1.14992	8.18254	-8.23384	3.89972e-13	1.00132e-11	19.3464
FGF14	-1.66391	6.45872	-8.23022	3.9737e-13	1.01754e-11	19.3279
ST14	1.03728	9.55653	8.22228	4.14063e-13	1.05741e-11	19.2874
PRC1	1.20281	7.7824	8.21927	4.20582e-13	1.0726e-11	19.272
CENPF	1.57848	7.42307	8.2062	4.50058e-13	1.14158e-11	19.2053
SLC35F2	1.01799	8.36514	8.19593	4.74643e-13	1.19429e-11	19.1529
FLT1	-1.08074	8.7121	-8.19485	4.773e-13	1.19937e-11	19.1474
IL18RAP	-1.26661	6.53737	-8.19225	4.83768e-13	1.21238e-11	19.1341
PLEKHH2	-1.45362	8.79172	-8.17683	5.23971e-13	1.30791e-11	19.0555
PLCXD3	-1.06343	5.96277	-8.16784	5.48955e-13	1.36838e-11	19.0096
NDRG2	-1.04933	9.2206	-8.15333	5.91744e-13	1.46929e-11	18.9356
FAXDC2	-1.30048	8.45645	-8.1511	5.98605e-13	1.48437e-11	18.9243
SLIT3	-1.22985	8.35028	-8.14873	6.06015e-13	1.50076e-11	18.9122
H2AC15	1.03606	7.91911	8.14253	6.2575e-13	1.54557e-11	18.8806
EZH2	1.06821	7.9974	8.13016	6.67086e-13	1.63267e-11	18.8176
KDELR3	1.1001	8.75562	8.12794	6.74797e-13	1.6494e-11	18.8063
ABI3BP	-1.75294	9.59531	-8.1264	6.80187e-13	1.66042e-11	18.7984
ANXA3	-1.51774	9.82784	-8.11731	7.12921e-13	1.73134e-11	18.7521
CD36	-2.23681	8.28015	-8.11552	7.19549e-13	1.74518e-11	18.743
ABCC9	-1.2777	8.31182	-8.09343	8.06531e-13	1.93866e-11	18.6306
BRIP1	1.31072	6.65315	8.07756	8.75419e-13	2.08825e-11	18.5499
TMTC1	-1.37087	7.54153	-8.05633	9.76799e-13	2.30669e-11	18.442
CHRDL1	-1.83677	8.71438	-8.03238	1.10519e-12	2.5904e-11	18.3204
MARCO	-1.16617	8.43219	-8.02804	1.1302e-12	2.63913e-11	18.2984
PCLAF	1.32106	6.38692	8.02201	1.16588e-12	2.71908e-11	18.2678
SLC5A9	-1.02358	6.4826	-8.02026	1.17643e-12	2.73691e-11	18.2589
RALGPS2	1.10961	8.03371	8.01854	1.18691e-12	2.75447e-11	18.2502
LPL	-1.78406	8.85441	-8.00392	1.27983e-12	2.95555e-11	18.1759
RPL39L	1.03981	6.71909	7.99542	1.33706e-12	3.08014e-11	18.1329
HBEGF	-1.46281	9.57773	-7.99088	1.3687e-12	3.1415e-11	18.1098
ABCA9	-1.43726	7.31268	-7.97918	1.45366e-12	3.30827e-11	18.0505
KIAA1324L	-1.51672	9.0303	-7.96464	1.56666e-12	3.55253e-11	17.9768
RAB11FIP1	-1.03747	9.28381	-7.93823	1.79461e-12	4.04993e-11	17.8431
LGR4	1.1206	8.32697	7.91022	2.07247e-12	4.62704e-11	17.7014
MGAM	-1.12661	6.03299	-7.89938	2.19104e-12	4.87441e-11	17.6466
MMP12	2.50735	6.83432	7.89178	2.2783e-12	5.0447e-11	17.6082
SYDE2	-1.14093	7.12206	-7.8798	2.42278e-12	5.31459e-11	17.5477
MAOB	-1.32269	7.59832	-7.87934	2.42851e-12	5.31806e-11	17.5453
KLRD1	-1.19016	6.27689	-7.87825	2.44209e-12	5.33828e-11	17.5398
NCAPH	1.01161	6.91266	7.87578	2.4732e-12	5.40001e-11	17.5274
TSPAN7	-1.88251	9.24312	-7.87393	2.49682e-12	5.43897e-11	17.518
PDK1	1.25911	8.81369	7.8717	2.5256e-12	5.49529e-11	17.5067
GIMAP7	-1.14125	8.11362	-7.87142	2.52921e-12	5.49679e-11	17.5053
SFN	1.27406	9.28741	7.86312	2.63917e-12	5.70941e-11	17.4635
TYMS	1.08305	7.9688	7.85479	2.75442e-12	5.95189e-11	17.4214
CDC45	1.01457	6.73768	7.85343	2.77371e-12	5.9867e-11	17.4145
CDC6	1.47454	6.5542	7.84825	2.84838e-12	6.13633e-11	17.3884
KPNA2	1.11648	9.43224	7.84802	2.85172e-12	6.13633e-11	17.3872
GREM1	2.18429	8.49794	7.84092	2.95744e-12	6.33536e-11	17.3514
SGCE	-1.21937	9.20858	-7.84083	2.95881e-12	6.33536e-11	17.3509
FRAS1	-1.19044	7.2939	-7.83263	3.08572e-12	6.58164e-11	17.3096
LAMA3	-1.53424	8.78513	-7.81775	3.33013e-12	7.06612e-11	17.2346
SMPDL3B	1.15593	8.45472	7.81504	3.37673e-12	7.14085e-11	17.2209
FAM83A	1.54434	7.60185	7.8114	3.44024e-12	7.25883e-11	17.2026
ABCA12	1.67752	6.3986	7.80317	3.58827e-12	7.53737e-11	17.1611
CTC-338M12.4	1.02274	8.13881	7.79589	3.72448e-12	7.80386e-11	17.1245
NEBL	-1.11923	8.9492	-7.79573	3.72758e-12	7.80386e-11	17.1236
RRM2	1.09798	6.59429	7.78626	3.9125e-12	8.15473e-11	17.076
SEMA3B	-1.04062	7.6445	-7.77963	4.04761e-12	8.38987e-11	17.0426
FAR2	-1.23722	7.85439	-7.76376	4.38965e-12	9.03913e-11	16.9628
MFAP4	-1.81829	8.75412	-7.75516	4.58707e-12	9.40449e-11	16.9195
MMRN1	-1.72076	7.41925	-7.7514	4.67608e-12	9.57656e-11	16.9006
GJB2	1.13134	6.58252	7.74547	4.81989e-12	9.84903e-11	16.8708
HSD17B6	-2.15368	7.73859	-7.73749	5.02034e-12	1.02259e-10	16.8307
CRTAC1	-1.30361	7.75532	-7.72872	5.25031e-12	1.06451e-10	16.7866
ABCA6	-1.44196	8.11206	-7.71804	5.5444e-12	1.12205e-10	16.733
MMP11	1.57671	8.2794	7.70823	5.82908e-12	1.17085e-10	16.6837
CDON	-1.04077	7.72266	-7.69854	6.12453e-12	1.22367e-10	16.6351
EFEMP1	-1.18214	9.9988	-7.681	6.69759e-12	1.33048e-10	16.5471
ABCA10	-1.18491	6.34311	-7.68088	6.70152e-12	1.33048e-10	16.5465
LRRC49	-1.02546	7.62608	-7.66909	7.11671e-12	1.40845e-10	16.4874
P3H2	-1.51314	8.44555	-7.66859	7.13489e-12	1.41056e-10	16.4849
PLLP	-1.03467	9.35688	-7.6556	7.62283e-12	1.5023e-10	16.4198
KCNN4	1.02626	7.50805	7.65035	7.82933e-12	1.53977e-10	16.3935
RANBP3L	-1.32476	6.30133	-7.64959	7.85952e-12	1.54409e-10	16.3897
ETV4	1.06061	7.14017	7.64523	8.03607e-12	1.57225e-10	16.3679
COL3A1	1.52398	10.1224	7.64523	8.03628e-12	1.57225e-10	16.3679
DNAH14	1.13284	7.16783	7.63564	8.43812e-12	1.63941e-10	16.3199
F11	-1.49413	6.60637	-7.63558	8.44053e-12	1.63941e-10	16.3196
FBLN5	-1.24081	9.25856	-7.61602	9.32378e-12	1.7926e-10	16.2217
PSAT1	1.26078	6.83359	7.59836	1.01993e-11	1.94489e-10	16.1334
GIPC2	-1.08886	6.98475	-7.59656	1.0293e-11	1.95977e-10	16.1244
TPX2	1.5482	7.04229	7.58676	1.08188e-11	2.04644e-10	16.0754
H4C15	1.06783	9.71537	7.57892	1.12579e-11	2.11884e-10	16.0363
H4C14	1.06783	9.71537	7.57892	1.12579e-11	2.11884e-10	16.0363
TPPP3	-1.26508	8.47214	-7.56738	1.19374e-11	2.22891e-10	15.9787
CYP4Z1	-1.01762	6.5167	-7.5569	1.25893e-11	2.32983e-10	15.9264
BUB1	1.39665	6.97574	7.54761	1.31973e-11	2.43755e-10	15.88
PLCE1	-1.2846	8.37629	-7.53292	1.42173e-11	2.61568e-10	15.8068
GLIPR2	-1.21259	9.67913	-7.51656	1.54468e-11	2.82257e-10	15.7253
SPAG5	1.00259	6.84336	7.49073	1.76052e-11	3.19525e-10	15.5967
PLEK2	1.07687	8.63005	7.4748	1.90829e-11	3.44022e-10	15.5175
PLAU	1.46985	9.12574	7.47447	1.91139e-11	3.44252e-10	15.5159
FOXM1	1.0974	7.04242	7.47076	1.94767e-11	3.50451e-10	15.4974
DISP1	-1.13912	8.1316	-7.46533	2.00185e-11	3.59512e-10	15.4704
HS6ST2	1.29787	6.52346	7.46044	2.0519e-11	3.67798e-10	15.4461
SYNPO2	-1.40259	7.9192	-7.45116	2.15044e-11	3.84363e-10	15.4
CACNA2D2	-1.89086	8.81445	-7.44929	2.17085e-11	3.86909e-10	15.3907
DPT	-1.28596	8.43991	-7.44074	2.26672e-11	4.03232e-10	15.3483
ADAMTS1	-1.33855	9.04952	-7.43304	2.35652e-11	4.18022e-10	15.3101
CXCR1	-1.06007	5.93053	-7.42534	2.44997e-11	4.3256e-10	15.2718
DUOX1	-1.4356	7.81777	-7.38586	2.98985e-11	5.18635e-10	15.0761
XRCC2	1.18844	6.73928	7.36261	3.36126e-11	5.77738e-10	14.9611
ID1	-1.26632	9.59803	-7.35055	3.57154e-11	6.11091e-10	14.9014
DUSP1	-1.05394	11.7134	-7.34978	3.58551e-11	6.12924e-10	14.8976
OLFML1	-1.23813	7.32994	-7.33868	3.7914e-11	6.46358e-10	14.8427
CDC20	1.06119	7.42311	7.33821	3.8003e-11	6.47289e-10	14.8404
CYP4B1	-2.40395	9.47165	-7.32823	3.99587e-11	6.77533e-10	14.7911
CLDN18	-2.36344	9.03974	-7.30908	4.39957e-11	7.39324e-10	14.6966
CDCA7	1.25803	6.5695	7.30717	4.44185e-11	7.45098e-10	14.6872
FERMT1	1.56398	6.75255	7.28644	4.929e-11	8.19511e-10	14.585
FLACC1	-1.10996	6.95124	-7.2807	5.0732e-11	8.40517e-10	14.5566
ASPM	1.52588	6.81048	7.26032	5.61882e-11	9.17984e-10	14.4563
SNORA71A	1.23998	9.71906	7.25441	5.78776e-11	9.44765e-10	14.4272
MMP9	1.41226	8.34682	7.25397	5.80071e-11	9.46058e-10	14.425
EYA4	-1.22813	6.30293	-7.24907	5.94472e-11	9.67032e-10	14.4009
KIF20A	1.24492	6.54151	7.24304	6.12718e-11	9.94135e-10	14.3712
ACOXL	-1.40271	7.44829	-7.23615	6.34208e-11	1.02547e-09	14.3374
ECT2	1.05192	7.58399	7.23315	6.43812e-11	1.03832e-09	14.3226
TIMP3	-1.00254	10.9821	-7.22388	6.74395e-11	1.08393e-09	14.277
ST6GALNAC2	-1.36541	8.86944	-7.21862	6.92375e-11	1.10904e-09	14.2512
THBS2	1.6314	9.47542	7.21596	7.01652e-11	1.12199e-09	14.2381
TFAP2A	1.29113	7.32584	7.21534	7.03829e-11	1.12451e-09	14.2351
FYB2	-1.43675	6.06523	-7.18722	8.10049e-11	1.28117e-09	14.097
FER1L4	1.1545	7.39819	7.18612	8.14541e-11	1.28661e-09	14.0916
CKAP2L	1.16304	6.70742	7.18062	8.37221e-11	1.32082e-09	14.0646
NTN4	-1.00683	9.38529	-7.17118	8.77619e-11	1.38108e-09	14.0184
ROBO2	-1.35832	7.5035	-7.16708	8.95752e-11	1.40843e-09	13.9983
PPARGC1A	-1.40281	7.31576	-7.16317	9.13393e-11	1.43415e-09	13.9791
CXCL2	-1.42026	8.84478	-7.15448	9.53862e-11	1.48985e-09	13.9366
MYBL2	1.09299	7.53157	7.15235	9.64074e-11	1.50455e-09	13.9261
HMGB3	1.29857	8.28631	7.14104	1.01998e-10	1.58261e-09	13.8708
STAC	-1.04591	7.01242	-7.12069	1.12885e-10	1.74291e-09	13.7712
GINS1	1.14984	6.84705	7.09554	1.27939e-10	1.95292e-09	13.6483
VEPH1	-1.94917	8.03187	-7.09022	1.31369e-10	2.0012e-09	13.6223
SNORA71C	1.37116	9.53476	7.08492	1.34874e-10	2.04715e-09	13.5965
PLK1	1.02695	7.64218	7.07413	1.42307e-10	2.1513e-09	13.5439
RERG	-1.19506	7.9736	-7.06892	1.46037e-10	2.20415e-09	13.5185
COL6A5	-1.08272	6.21267	-7.0658	1.48317e-10	2.23318e-09	13.5033
RNF180	-1.0748	7.88328	-7.05489	1.56579e-10	2.33702e-09	13.45
SLCO2A1	-1.40834	9.53093	-7.01801	1.88005e-10	2.77307e-09	13.2706
MAOA	-1.18959	8.69614	-6.9793	2.27713e-10	3.31717e-09	13.0826
DLGAP5	1.48511	6.48209	6.97455	2.33128e-10	3.38558e-09	13.0595
LRCH2	-1.33738	7.0514	-6.9645	2.45e-10	3.53615e-09	13.0108
RP1	-1.41038	6.2966	-6.96357	2.46138e-10	3.54713e-09	13.0062
CCNB2	1.26476	7.01024	6.95945	2.512e-10	3.61455e-09	12.9862
SFTPC	-2.89453	10.9449	-6.95797	2.53038e-10	3.63822e-09	12.9791
AKT3	-1.02325	8.46218	-6.94927	2.64152e-10	3.78356e-09	12.9369
KIF4A	1.10065	6.4229	6.94286	2.72645e-10	3.89337e-09	12.9059
FAM111B	1.21461	6.78284	6.93218	2.874e-10	4.09785e-09	12.8542
IL5RA	-1.24601	6.28745	-6.90319	3.31555e-10	4.6778e-09	12.714
CPB2	-2.54353	6.98078	-6.8929	3.48794e-10	4.88079e-09	12.6643
S100A12	-1.33934	6.40965	-6.89049	3.52955e-10	4.92801e-09	12.6527
SLC28A3	1.33073	7.02881	6.88841	3.5659e-10	4.97508e-09	12.6426
LINC01140	-1.07231	7.05269	-6.88666	3.59667e-10	5.01429e-09	12.6342
MYH11	-1.16585	9.0828	-6.87369	3.83367e-10	5.32381e-09	12.5716
AADAC	-1.7218	5.99	-6.87275	3.85142e-10	5.34176e-09	12.5671
LRRN4	-1.29346	8.50002	-6.86424	4.01611e-10	5.54159e-09	12.526
XDH	1.29067	6.82944	6.85782	4.1449e-10	5.69316e-09	12.4951
ACSS3	-1.33289	8.0105	-6.8544	4.2151e-10	5.77804e-09	12.4786
ERBB4	-1.1226	7.30273	-6.8463	4.38623e-10	5.98212e-09	12.4396
COMP	1.16871	7.67425	6.84255	4.46774e-10	6.08007e-09	12.4215
CCNB1	1.09195	6.92145	6.8365	4.60254e-10	6.23197e-09	12.3924
SLC1A1	-1.72709	8.24685	-6.83225	4.69956e-10	6.3542e-09	12.3719
SLC2A12	-1.02261	6.8237	-6.82463	4.87848e-10	6.58665e-09	12.3353
BMP5	-1.49814	7.36831	-6.81191	5.19251e-10	6.96071e-09	12.2742
CHEK1	1.07538	7.06005	6.81129	5.2084e-10	6.97207e-09	12.2712
KDR	-1.13952	9.28088	-6.81099	5.21611e-10	6.97743e-09	12.2697
LAMP3	-1.67074	9.86696	-6.76347	6.58232e-10	8.70597e-09	12.0417
HSD17B13	-1.0936	6.11256	-6.7525	6.94498e-10	9.14067e-09	11.9891
CCNA2	1.02141	7.75502	6.72402	7.98092e-10	1.03236e-08	11.8529
PLA2G1B	-1.63405	8.08776	-6.723	8.02062e-10	1.03679e-08	11.848
A2M	-1.05864	12.1018	-6.72079	8.10762e-10	1.04731e-08	11.8374
SGO1	1.00377	6.10132	6.71562	8.31444e-10	1.06962e-08	11.8128
NUF2	1.31851	6.41206	6.71317	8.41453e-10	1.08116e-08	11.801
CEP55	1.21025	7.07982	6.71096	8.5057e-10	1.09063e-08	11.7905
NEDD4L	-1.03004	9.79049	-6.70767	8.6432e-10	1.10437e-08	11.7748
H2BC7	1.29519	7.86529	6.69442	9.21963e-10	1.16977e-08	11.7115
DNAJB4	-1.17416	8.14189	-6.69328	9.27077e-10	1.17498e-08	11.7061
CP	2.05675	9.79887	6.69121	9.36473e-10	1.1853e-08	11.6962
PPARG	-1.2056	8.85172	-6.6903	9.40637e-10	1.18922e-08	11.6919
BCL2L15	1.29762	6.61171	6.68667	9.57409e-10	1.20773e-08	11.6745
LDLR	-1.01072	10.4837	-6.6792	9.92853e-10	1.24993e-08	11.6389
HACD4	-1.12116	8.30028	-6.67864	9.95552e-10	1.25249e-08	11.6363
EXO1	1.02935	6.25393	6.6752	1.01236e-09	1.27024e-08	11.6199
SUSD2	-1.51605	9.69359	-6.66	1.09004e-09	1.35775e-08	11.5475
FBXO32	1.2477	8.48498	6.62212	1.31015e-09	1.6085e-08	11.3673
FGFR2	-1.11446	8.03634	-6.60206	1.4439e-09	1.76351e-08	11.2721
GIMAP4	-1.01629	8.51272	-6.59059	1.52638e-09	1.85341e-08	11.2177
NQO1	1.51844	9.57029	6.57457	1.64935e-09	1.99192e-08	11.1419
UNC13B	-1.0231	9.30923	-6.57441	1.65065e-09	1.99192e-08	11.1411
METTL7A	-1.18982	8.38146	-6.55933	1.77543e-09	2.12701e-08	11.0697
GPC5	-1.04234	6.73482	-6.55478	1.81493e-09	2.17019e-08	11.0482
IL20RA	-1.12663	7.39544	-6.55146	1.84425e-09	2.19966e-08	11.0325
PPP4R4	-1.04977	6.57577	-6.55021	1.8554e-09	2.21016e-08	11.0266
PROS1	-1.0175	9.33462	-6.54273	1.92365e-09	2.28567e-08	10.9912
NCAPG	1.15412	6.69528	6.53594	1.98774e-09	2.35291e-08	10.9592
HNF4G	1.17503	6.18965	6.53528	1.99403e-09	2.35739e-08	10.9561
FCRL5	1.24334	6.60436	6.52719	2.07339e-09	2.44049e-08	10.9179
WDR49	-1.35848	6.87729	-6.52566	2.08879e-09	2.45554e-08	10.9106
AQP4	-2.55446	9.04233	-6.52302	2.11553e-09	2.48387e-08	10.8982
GLB1L2	1.00863	7.77618	6.52197	2.12621e-09	2.49485e-08	10.8932
ADGRL4	-1.22276	8.36742	-6.50616	2.29446e-09	2.67228e-08	10.8187
CRABP2	1.7462	7.56282	6.50027	2.36054e-09	2.74245e-08	10.7909
SEMA3E	-1.35089	6.61652	-6.46916	2.74148e-09	3.14619e-08	10.6445
SCEL	-1.73232	8.40441	-6.45351	2.95549e-09	3.36918e-08	10.571
ATP10B	1.15677	6.55705	6.44275	3.11206e-09	3.54123e-08	10.5205
SEMA3D	-1.2244	6.93242	-6.42955	3.31531e-09	3.74984e-08	10.4586
CEMIP	1.22862	7.85401	6.42059	3.46071e-09	3.88628e-08	10.4166
CST1	1.97964	7.82685	6.41076	3.62741e-09	4.05172e-08	10.3705
CEACAM1	1.00429	8.09933	6.39593	3.89423e-09	4.32664e-08	10.3011
PBK	1.12548	5.67182	6.36763	4.45803e-09	4.88955e-08	10.1689
SULF1	1.48476	9.3471	6.35294	4.78158e-09	5.21101e-08	10.1004
MELK	1.07688	6.44665	6.35261	4.78919e-09	5.21628e-08	10.0988
CENPE	1.15388	6.26274	6.35063	4.83451e-09	5.25652e-08	10.0896
ADGRG6	-1.12139	8.7443	-6.34879	4.87715e-09	5.29676e-08	10.081
PRG4	-1.59593	7.35255	-6.34638	4.93354e-09	5.35183e-08	10.0698
SLC7A5	1.06654	8.36594	6.31982	5.59857e-09	6.01431e-08	9.94614
SFTPD	-1.25299	9.25294	-6.3135	5.76942e-09	6.18725e-08	9.91676
HMMR	1.02693	5.85789	6.29981	6.15734e-09	6.56958e-08	9.85314
PLAC8	-1.68638	9.25234	-6.29924	6.17403e-09	6.58365e-08	9.8505
CFB	1.12255	9.5297	6.28606	6.57268e-09	6.95359e-08	9.78934
SNX25	-1.02147	9.43213	-6.26312	7.32849e-09	7.72282e-08	9.68296
PCP4	1.37483	6.93114	6.25878	7.48073e-09	7.86563e-08	9.66286
KIF11	1.05926	6.85202	6.22368	8.8322e-09	9.1891e-08	9.50059
GJA5	-1.01185	7.72901	-6.21625	9.1479e-09	9.4861e-08	9.46627
ABCA3	-1.47071	9.27251	-6.21542	9.18379e-09	9.51807e-08	9.46245
H2BC8	1.03359	7.8477	6.191	1.03055e-08	1.05013e-07	9.34988
PLA2G7	1.58464	8.94755	6.17244	1.12476e-08	1.13568e-07	9.26443
ADAMDEC1	1.75217	6.805	6.16877	1.14433e-08	1.15302e-07	9.24758
KIF14	1.0916	6.08147	6.16598	1.15949e-08	1.16574e-07	9.23473
LRRK2	-1.60023	9.5755	-6.1602	1.19143e-08	1.19466e-07	9.2082
ITGA11	1.22853	7.83882	6.15429	1.22501e-08	1.22378e-07	9.18105
CHI3L1	1.36047	9.43667	6.14899	1.25592e-08	1.252e-07	9.15671
FLRT3	-1.49887	8.68166	-6.1472	1.26656e-08	1.26193e-07	9.14848
OGN	-1.48838	6.98055	-6.14224	1.29645e-08	1.28898e-07	9.1257
AK4	1.11385	8.27487	6.13257	1.35665e-08	1.34387e-07	9.08138
GCNT3	1.54661	7.71762	6.1243	1.41037e-08	1.39195e-07	9.04346
IGKC	1.24994	10.1628	6.1159	1.46707e-08	1.44111e-07	9.00498
MMP7	1.89211	8.76922	6.11456	1.47632e-08	1.44794e-07	8.99884
FOSB	-1.6151	9.26124	-6.08668	1.6823e-08	1.62205e-07	8.87134
PPIL6	-1.27999	7.52913	-6.06884	1.82864e-08	1.74598e-07	8.78993
CDHR3	-1.80635	7.50911	-6.05036	1.99342e-08	1.87685e-07	8.70573
RBP4	-1.25584	7.35253	-6.04407	2.05282e-08	1.92699e-07	8.67707
CENPI	1.14637	6.57275	6.04208	2.07196e-08	1.94108e-07	8.66802
GSDMC	1.4899	6.10438	6.02275	2.26729e-08	2.10521e-07	8.58012
CD79A	1.27497	8.12475	6.00615	2.44947e-08	2.25987e-07	8.50472
ITLN1	-1.19276	5.58138	-5.99314	2.60212e-08	2.389e-07	8.44574
SPINK1	2.58045	7.12405	5.97891	2.77992e-08	2.5337e-07	8.38127
HLF	-1.27076	8.46434	-5.96298	2.99303e-08	2.70565e-07	8.30924
CYP24A1	2.34124	7.07495	5.93075	3.47476e-08	3.09067e-07	8.16371
AQP1	-1.41528	10.3464	-5.91801	3.68543e-08	3.26724e-07	8.10632
CDKN3	1.18081	6.00866	5.91255	3.77964e-08	3.34132e-07	8.08172
RSPH4A	-1.31105	6.63707	-5.89822	4.03792e-08	3.55462e-07	8.01728
USP44	-1.00866	6.7509	-5.89101	4.17441e-08	3.65596e-07	7.98488
WFDC2	1.01183	8.86193	5.88795	4.2338e-08	3.69765e-07	7.97111
ADH1C	-1.40103	8.22451	-5.87344	4.52647e-08	3.93863e-07	7.90597
IGKV2-24	1.6069	9.33933	5.86819	4.63708e-08	4.02557e-07	7.88244
GBP4	-1.22817	8.75283	-5.86719	4.6585e-08	4.04045e-07	7.87795
COL11A1	1.31692	6.85383	5.84439	5.17315e-08	4.43773e-07	7.77584
VSIG4	-1.23263	9.09284	-5.84042	5.26818e-08	4.51103e-07	7.7581
TOX3	1.19828	7.56038	5.83984	5.2822e-08	4.52098e-07	7.75551
ESYT3	-1.13625	7.82112	-5.82146	5.74681e-08	4.8831e-07	7.67339
FOS	-1.21427	10.6903	-5.81666	5.87465e-08	4.97825e-07	7.65195
ADAM12	1.13784	7.36712	5.80595	6.17001e-08	5.2051e-07	7.60417
CHI3L2	-1.09279	7.09596	-5.78211	6.88055e-08	5.71487e-07	7.49802
IL6	-1.71534	8.05798	-5.77624	7.06757e-08	5.85985e-07	7.4719
EMP1	-1.01478	10.241	-5.77569	7.08553e-08	5.87216e-07	7.46943
SCN1A	-1.1341	6.22247	-5.77483	7.1134e-08	5.89266e-07	7.46561
CR2	1.24918	5.85851	5.77119	7.23253e-08	5.98082e-07	7.44943
NDNF	-1.36074	10.1183	-5.7598	7.61804e-08	6.26383e-07	7.39887
OLR1	-1.51062	9.60147	-5.75863	7.65911e-08	6.29067e-07	7.39364
C6	-1.00349	5.76448	-5.75232	7.88252e-08	6.46435e-07	7.36564
PDLIM3	-1.02352	8.76543	-5.75153	7.91083e-08	6.48475e-07	7.36215
PGC	-2.18437	9.43375	-5.74241	8.2464e-08	6.74807e-07	7.32171
MMP1	2.2439	7.69575	5.73828	8.40293e-08	6.86719e-07	7.3034
FDCSP	1.3316	6.15929	5.72552	8.90485e-08	7.24279e-07	7.24693
TREM1	-1.16308	8.96782	-5.68048	1.09243e-07	8.66804e-07	7.04802
PLCB4	-1.16312	7.41047	-5.66816	1.15505e-07	9.10354e-07	6.99379
CES1	-1.31968	10.4505	-5.65016	1.25298e-07	9.80552e-07	6.91462
C1orf87	-1.10423	6.60646	-5.64917	1.25862e-07	9.84562e-07	6.91025
TTK	1.06011	5.75419	5.64076	1.30728e-07	1.01797e-06	6.87336
CABCOCO1	-1.24853	5.79025	-5.63203	1.3598e-07	1.05615e-06	6.83505
EGLN3	1.03119	8.48503	5.62577	1.3987e-07	1.08333e-06	6.80761
RGS22	-1.11693	5.95197	-5.62514	1.40268e-07	1.08597e-06	6.80485
VWDE	1.11366	6.45422	5.61275	1.48322e-07	1.14174e-06	6.75056
HABP2	1.24871	6.98729	5.58698	1.66546e-07	1.26803e-06	6.63788
MFSD2A	-1.07838	8.75507	-5.5704	1.79407e-07	1.35444e-06	6.56558
LCN2	1.32574	8.87751	5.56887	1.80646e-07	1.36325e-06	6.55889
ACTG2	-1.08025	8.94051	-5.55008	1.96506e-07	1.46938e-06	6.4771
SNTN	-1.62234	6.39873	-5.54918	1.97297e-07	1.47405e-06	6.47319
SCGB1A1	-2.50844	10.4871	-5.54388	2.02034e-07	1.50534e-06	6.45013
FAM184A	-1.04521	7.57238	-5.52761	2.17275e-07	1.60934e-06	6.37947
SLC7A11	1.71214	7.91357	5.52588	2.18965e-07	1.62122e-06	6.37194
CEACAM5	2.16783	8.97497	5.46468	2.87555e-07	2.07359e-06	6.10725
ADGRF5	-1.13044	10.3697	-5.44451	3.14483e-07	2.242e-06	6.02034
DCN	-1.03512	10.37	-5.43406	3.29375e-07	2.34019e-06	5.97542
FMO3	-1.07571	8.33308	-5.43	3.35353e-07	2.37639e-06	5.95796
CCL19	1.15016	8.10446	5.42584	3.41576e-07	2.41502e-06	5.94012
MRC1	-1.30318	10.1744	-5.42376	3.44743e-07	2.43103e-06	5.93116
MROH9	-1.11393	5.19399	-5.4186	3.52696e-07	2.4806e-06	5.90902
WDR17	-1.01816	6.28326	-5.41239	3.62504e-07	2.54388e-06	5.8824
CES1P1	-1.18931	9.46219	-5.38463	4.09747e-07	2.83837e-06	5.76352
CCDC68	-1.23535	7.54148	-5.36637	4.44048e-07	3.04017e-06	5.68553
AIM2	1.31167	6.86838	5.35202	4.7295e-07	3.22514e-06	5.62436
ZNF385B	-1.12949	7.98463	-5.34192	4.94386e-07	3.35794e-06	5.58137
RNF128	-1.09621	7.7379	-5.3344	5.10961e-07	3.45059e-06	5.54939
SNORA74A	1.08563	8.7014	5.33427	5.11265e-07	3.45141e-06	5.54882
ROPN1L	-1.3792	7.72909	-5.29893	5.96786e-07	3.95915e-06	5.39886
TMEM232	-1.27248	7.11864	-5.27501	6.6243e-07	4.35321e-06	5.29771
MS4A2	-1.05831	6.26151	-5.25881	7.10843e-07	4.64025e-06	5.22936
GDF15	1.26346	9.10483	5.24468	7.55911e-07	4.90417e-06	5.1698
MAP2	-1.02546	7.97791	-5.23391	7.92083e-07	5.11397e-06	5.12451
MSR1	-1.14963	8.85192	-5.22508	8.23022e-07	5.29214e-06	5.0874
MMP13	1.52065	6.36653	5.21257	8.68869e-07	5.55846e-06	5.0349
SGPP2	1.0195	9.1371	5.19624	9.3245e-07	5.92156e-06	4.96651
IGF2BP3	1.14183	6.28413	5.18998	9.58041e-07	6.06297e-06	4.94029
ADGRF1	1.74089	8.03033	5.18447	9.81104e-07	6.19851e-06	4.91726
CD180	1.00452	7.23357	5.17799	1.00893e-06	6.36152e-06	4.89019
GLB1L3	1.24945	6.42006	5.17479	1.02294e-06	6.43907e-06	4.87684
DEPDC1	1.0232	6.12414	5.17403	1.02632e-06	6.45382e-06	4.87365
IL7R	-1.13465	9.82071	-5.16689	1.05837e-06	6.64431e-06	4.84388
NEIL3	1.02014	6.54124	5.16075	1.08677e-06	6.80893e-06	4.81825
MIR32	-1.02581	6.6288	-5.15524	1.11287e-06	6.95162e-06	4.79528
SULT1C2	1.33728	7.62059	5.1467	1.15452e-06	7.19428e-06	4.75972
FAM216B	-1.72835	6.72537	-5.12083	1.29016e-06	7.92875e-06	4.65225
LCAL1	1.25495	6.35881	5.1129	1.33478e-06	8.17237e-06	4.61935
EPCAM	1.10109	11.0262	5.11275	1.33563e-06	8.17494e-06	4.61874
CHIT1	1.44041	8.3148	5.0942	1.44597e-06	8.77893e-06	4.54196
C7	-1.56874	9.6863	-5.09167	1.46169e-06	8.86003e-06	4.53151
TMEM212	-1.55434	6.78629	-5.0733	1.581e-06	9.50974e-06	4.45563
MXRA5	1.04045	9.06622	5.06031	1.67099e-06	9.98403e-06	4.40211
SLC15A2	-1.06701	8.67907	-5.05301	1.72374e-06	1.02537e-05	4.37207
C20orf85	-1.48721	8.14047	-5.01553	2.02123e-06	1.18416e-05	4.21821
LRP2	-1.14807	7.26476	-4.99967	2.16163e-06	1.25801e-05	4.15333
IGH	1.30429	10.3335	4.99672	2.18882e-06	1.27226e-05	4.14126
SELENOP	-1.04669	9.81779	-4.98913	2.26016e-06	1.30968e-05	4.11028
MUC5B	1.58949	8.33886	4.97835	2.36542e-06	1.36223e-05	4.06632
SELE	-1.18795	6.83731	-4.97095	2.44047e-06	1.4008e-05	4.03616
HGD	1.44701	6.98212	4.96171	2.53739e-06	1.44935e-05	3.99855
DSP	1.08508	8.9952	4.95875	2.56921e-06	1.46486e-05	3.98652
IGHA1	1.06343	12.4758	4.95693	2.58896e-06	1.47344e-05	3.97913
SAXO2	-1.14506	7.27819	-4.95109	2.65336e-06	1.50691e-05	3.9554
CA2	-1.02844	8.1562	-4.93146	2.8816e-06	1.61786e-05	3.87576
ZBBX	-1.38111	6.23625	-4.88606	3.4849e-06	1.91894e-05	3.69235
GPX2	1.94776	7.68414	4.8727	3.68462e-06	2.02063e-05	3.6386
HPGD	-1.53413	9.87419	-4.84816	4.08109e-06	2.2117e-05	3.54007
TNS4	1.23669	7.55992	4.80795	4.82159e-06	2.56638e-05	3.37937
CYP4X1	-1.09307	8.43046	-4.79823	5.01922e-06	2.65954e-05	3.34067
STK32A	1.09144	7.87885	4.78251	5.35575e-06	2.82039e-05	3.27816
TMPRSS11E	1.42672	6.01622	4.74792	6.17503e-06	3.19637e-05	3.14111
KIT	-1.06905	8.23398	-4.73497	6.51205e-06	3.34781e-05	3.08995
SLPI	-1.27707	11.5892	-4.72353	6.82465e-06	3.48845e-05	3.04483
APOBEC4	-1.06999	5.63577	-4.72015	6.91965e-06	3.53323e-05	3.03153
SLCO4C1	-1.33802	7.73714	-4.71839	6.9698e-06	3.55401e-05	3.02458
IQUB	-1.02479	5.63938	-4.71233	7.14462e-06	3.63233e-05	3.00075
TDO2	1.12694	6.38915	4.68177	8.09345e-06	4.04479e-05	2.8808
S100P	1.26715	7.88832	4.62381	1.02393e-05	4.97196e-05	2.65475
CFAP43	-1.22567	6.63265	-4.62239	1.02983e-05	4.99549e-05	2.64922
MUC21	1.55724	9.64451	4.59661	1.14271e-05	5.46558e-05	2.54931
MUC16	1.32768	7.66832	4.59372	1.15607e-05	5.51685e-05	2.53815
FREM2	-1.16904	7.82441	-4.55919	1.32812e-05	6.22736e-05	2.40495
DNAH12	-1.15751	5.93869	-4.51329	1.59547e-05	7.31865e-05	2.22899
AGTR2	-1.04201	5.70946	-4.48184	1.80788e-05	8.19118e-05	2.10916
LGSN	1.17482	5.96833	4.42226	2.28762e-05	0.0001008	1.88368
SPAG6	-1.28717	7.24246	-4.38089	2.69074e-05	0.000116473	1.72833
CHRNA5	1.03738	6.83547	4.37813	2.71991e-05	0.000117573	1.71801
ENKUR	-1.06	5.75613	-4.36517	2.86116e-05	0.000122749	1.66958
S100A8	-1.21274	9.14985	-4.36104	2.90762e-05	0.000124345	1.65417
MUC15	-1.28364	8.11755	-4.35264	3.00439e-05	0.000127989	1.62286
AQP9	-1.04437	8.51973	-4.30359	3.63449e-05	0.000151071	1.44088
CFAP47	-1.0713	6.34918	-4.30266	3.64759e-05	0.000151448	1.43744
CD24	1.1038	9.37679	4.29654	3.73491e-05	0.000154486	1.41484
SLC44A5	1.06139	6.55692	4.24459	4.56151e-05	0.000183759	1.22395
CHST9	-1.39304	6.68932	-4.23748	4.68756e-05	0.000187952	1.19794
KCNJ15	-1.15158	9.1723	-4.22017	5.00833e-05	0.000199369	1.1348
AGR2	1.26592	9.67486	4.21679	5.07346e-05	0.000201408	1.12248
MS4A1	1.40002	7.88718	4.21431	5.1217e-05	0.00020298	1.11345
IL37	1.05132	6.07111	4.17167	6.02377e-05	0.000233615	0.958806
CPA3	-1.15577	8.34776	-4.12782	7.10953e-05	0.000269979	0.800973
CLDN10	1.00037	6.64722	4.11389	7.49203e-05	0.000282524	0.751095
VSIG1	1.5948	7.24812	4.08868	8.23518e-05	0.000306919	0.661118
AKR1B10	1.47306	5.62298	3.94943	0.000137896	0.00047964	0.171603
DMBT1	-1.36132	9.12852	-3.90703	0.000160957	0.000546159	0.0250752
HORMAD1	1.1827	6.49962	3.83847	0.000206202	0.000677065	-0.209316
SCGB3A2	-1.51615	9.66045	-3.56203	0.00054336	0.00156394	-1.12175
MS4A8	-1.03499	7.22032	-3.51469	0.000638257	0.00179722	-1.27258
AGR3	-1.07636	7.07411	-3.27587	0.00140567	0.00354355	-2.00875
SLCO1B3	1.19008	5.25409	3.27029	0.00143116	0.0036001	-2.02543
CYP2B7P	-1.19333	10.1633	-3.25707	0.00149338	0.00373513	-2.06491
SFTPB	-1.02133	12.084	-3.22946	0.00163147	0.00403811	-2.14689
MUC13	1.11202	6.09349	2.93002	0.00411474	0.00908962	-2.99833
OLFM4	1.007	5.76374	2.71623	0.00766015	0.0155212	-3.56279
C4BPA	-1.02983	9.8254	-2.66923	0.00874244	0.0174136	-3.68188
TCN1	1.16021	6.49094	2.65509	0.00909397	0.0180223	-3.71734

## Sheet: TCGA_diff
id	logFC	AveExpr	t	P.Value	adj.P.Val	B
SERTM1	-6.2576	-1.70576	-26.8064	1.70614e-104	2.58088e-100	227.721
SLC6A4	-7.39966	0.207588	-26.24	1.70019e-101	1.28594e-97	220.852
RTKN2	-4.48412	3.96295	-26.1412	5.67866e-101	2.86337e-97	219.652
OTUD1	-2.08221	4.31018	-25.4177	3.90725e-97	1.47763e-93	210.861
PECAM1	-2.39904	7.6343	-24.9504	1.18374e-94	3.5813e-91	205.176
ANGPT4	-4.32678	-1.26243	-24.7707	1.06628e-93	2.68826e-90	202.989
ACVRL1	-2.62567	5.09198	-24.7033	2.43228e-93	5.25615e-90	202.168
SPAAR	-2.62288	-0.0452897	-24.4691	4.26743e-92	8.06918e-89	199.318
PYCR1	3.53939	6.30182	24.436	6.39726e-92	1.07524e-88	198.915
EPAS1	-2.72615	8.65551	-24.4192	7.85874e-92	1.18879e-88	198.71
STX11	-3.23141	2.83805	-24.1815	1.44046e-90	1.98089e-87	195.816
CD300LG	-5.67234	-1.30552	-24.0384	8.28901e-90	1.0449e-86	194.075
RGCC	-2.9851	5.53122	-23.9357	2.91277e-89	3.38934e-86	192.824
TEK	-3.43985	3.46417	-23.9189	3.57515e-89	3.86295e-86	192.62
S1PR1	-2.93167	4.59635	-23.8023	1.48825e-88	1.50085e-85	191.201
FABP4	-6.03973	1.5556	-23.4575	1.00896e-86	9.53909e-84	187.005
FAM107A	-4.96369	3.181	-23.3546	3.54923e-86	3.15819e-83	185.754
EMP2	-2.92871	7.99364	-23.3	6.92351e-86	5.81844e-83	185.089
ITLN2	-6.6058	-0.89821	-23.2659	1.05013e-85	8.36073e-83	184.674
RAMP2	-3.00488	3.72098	-23.0268	1.94884e-84	1.47401e-81	181.767
AGER	-6.62627	5.15185	-23.0021	2.63592e-84	1.89874e-81	181.467
EDNRB	-3.81181	3.90779	-22.9799	3.45911e-84	2.37845e-81	181.196
LDB2	-2.70128	4.06878	-22.9447	5.31472e-84	3.49547e-81	180.769
HSPA12B	-2.85033	2.5948	-22.8313	2.12157e-83	1.33721e-80	179.392
SPOCK2	-3.55909	6.11668	-22.6062	3.31027e-82	2.00298e-79	176.658
ROBO4	-2.96226	4.38224	-22.5929	3.89232e-82	2.26458e-79	176.496
CAV1	-4.07069	6.82108	-22.5847	4.30352e-82	2.41108e-79	176.396
CDH5	-2.66084	5.54299	-22.5772	4.71644e-82	2.54806e-79	176.305
JAM2	-2.66407	3.51514	-22.5268	8.71808e-82	4.54753e-79	175.694
GPM6A	-5.70445	0.716041	-22.4989	1.22615e-81	6.18268e-79	175.355
PTPN21	-2.54768	4.31337	-22.2619	2.20408e-80	1.07552e-77	172.48
WNT3A	-4.99232	-0.681867	-22.1997	4.70052e-80	2.22202e-77	171.726
LIMS2	-2.99941	4.04063	-22.1821	5.82857e-80	2.67178e-77	171.512
FHL1	-3.96129	4.8697	-22.1453	9.12339e-80	4.0591e-77	171.066
KANK3	-3.02236	2.18112	-22.1264	1.14835e-79	4.96315e-77	170.837
CCM2L	-2.65536	1.48958	-22.0858	1.88337e-79	7.7487e-77	170.345
WWC2	-2.44235	5.10621	-22.0853	1.8953e-79	7.7487e-77	170.338
MYZAP	-3.55543	0.962014	-21.9975	5.51791e-79	2.19656e-76	169.275
GRK5	-2.68469	4.42982	-21.9289	1.27137e-78	4.93128e-76	168.444
TAL1	-2.91204	1.38717	-21.9189	1.43627e-78	5.43162e-76	168.323
ECSCR	-2.44333	1.57469	-21.9134	1.53584e-78	5.66651e-76	168.256
SEMA3G	-3.11058	3.08642	-21.9096	1.60706e-78	5.78809e-76	168.211
RAMP3	-3.22032	3.69932	-21.848	3.40152e-78	1.19662e-75	167.465
PTPRQ	-4.68101	-1.35162	-21.8405	3.72701e-78	1.28133e-75	167.374
PRX	-3.50714	3.53719	-21.7185	1.64223e-77	5.52045e-75	165.898
CLEC3B	-4.34414	2.82953	-21.4956	2.46433e-76	8.10388e-74	163.203
SH2D3C	-2.37337	4.1797	-21.4604	3.77819e-76	1.21601e-73	162.778
FAM83A	6.05451	5.47151	21.1731	1.23084e-74	3.87895e-72	159.311
FGD5	-2.38258	4.42754	-21.1213	2.30477e-74	7.11515e-72	158.687
CLEC1A	-2.37164	1.58149	-21.0751	4.03638e-74	1.22117e-71	158.129
SCUBE1	-4.24396	1.52589	-21.0724	4.16804e-74	1.23627e-71	158.098
CYYR1	-2.32172	3.66144	-20.8497	6.16585e-73	1.78924e-70	155.417
USHBP1	-2.3781	1.41629	-20.8484	6.26889e-73	1.78924e-70	155.4
FOXF1	-2.84286	3.02541	-20.8427	6.71737e-73	1.88173e-70	155.331
TEDC2	3.16359	2.04403	20.7845	1.35631e-72	3.73035e-70	154.632
GIMAP8	-2.60228	4.04659	-20.7783	1.46185e-72	3.94882e-70	154.558
CALCRL	-2.87093	4.99326	-20.6263	9.16464e-72	2.43217e-69	152.731
GPIHBP1	-4.45568	1.46591	-20.5606	2.02532e-71	5.28224e-69	151.942
IQGAP3	3.37558	4.25881	20.5415	2.5491e-71	6.53563e-69	151.713
ARHGEF15	-2.57646	3.33415	-20.4922	4.61869e-71	1.16445e-68	151.122
ARHGEF26	-2.92004	3.95228	-20.4862	4.97011e-71	1.23251e-68	151.049
CAVIN2	-3.73319	5.18279	-20.4612	6.71522e-71	1.6384e-68	150.749
FCN3	-4.79136	2.81983	-20.4155	1.16402e-70	2.79494e-68	150.202
GPD1	-4.62606	1.75728	-20.399	1.42024e-70	3.35688e-68	150.004
MYCT1	-2.35624	3.03133	-20.3741	1.91718e-70	4.46173e-68	149.705
UPK3B	-5.71592	2.10415	-20.3444	2.7427e-70	6.28618e-68	149.349
FXYD1	-3.15673	-0.605059	-20.3361	3.03157e-70	6.84457e-68	149.249
STARD13	-2.10215	3.85999	-20.2621	7.3813e-70	1.62067e-67	148.364
CLEC14A	-2.39336	4.58023	-20.262	7.39249e-70	1.62067e-67	148.362
RSPO1	-3.89074	-0.797542	-20.1666	2.33015e-69	5.03546e-67	147.22
PLAC9	-2.79095	1.98444	-20.0969	5.38353e-69	1.14699e-66	146.387
NOVA2	-2.5378	1.98867	-20.0709	7.35152e-69	1.54453e-66	146.077
RXFP1	-3.3744	0.190616	-20.0619	8.19884e-69	1.69896e-66	145.968
FGFBP2	-3.64716	-1.01352	-19.9943	1.84574e-68	3.77305e-66	145.161
NECAB1	-3.68542	1.28032	-19.9746	2.33678e-68	4.71314e-66	144.926
CD101	-2.69389	1.99729	-19.9549	2.95959e-68	5.86083e-66	144.691
RASIP1	-2.48117	3.3755	-19.9543	2.9833e-68	5.86083e-66	144.683
ARHGAP6	-2.57206	2.09296	-19.9176	4.63191e-68	8.98293e-66	144.245
ALDH18A1	1.55937	6.60888	19.8789	7.36782e-68	1.4108e-65	143.783
ADM2	3.28549	3.41848	19.8652	8.68108e-68	1.64148e-65	143.62
CAT	-2.03997	6.6233	-19.864	8.8045e-68	1.64427e-65	143.606
ANKRD1	-5.43821	0.709287	-19.8492	1.0516e-67	1.93994e-65	143.429
SLC39A8	-2.79521	6.86072	-19.8228	1.44369e-67	2.63117e-65	143.114
PRKCE	-1.86464	4.24664	-19.7743	2.57822e-67	4.64295e-65	142.537
CA4	-5.48238	0.31668	-19.7551	3.24553e-67	5.7759e-65	142.308
JPH4	-2.8485	0.138223	-19.7516	3.38512e-67	5.95426e-65	142.266
CLIC5	-4.53902	4.61099	-19.7494	3.47719e-67	6.04592e-65	142.239
THSD1	-2.27762	2.1307	-19.7402	3.87869e-67	6.66737e-65	142.131
ERG	-2.22744	4.04514	-19.7192	4.98695e-67	8.47614e-65	141.88
STXBP6	-4.04873	1.93544	-19.6493	1.15179e-66	1.9359e-64	141.048
NCKAP5	-4.41391	1.94444	-19.6182	1.67075e-66	2.7773e-64	140.677
LIN7A	-3.10374	1.79408	-19.554	3.599e-66	5.91762e-64	139.914
TOP2A	3.5312	6.12275	19.546	3.96001e-66	6.44118e-64	139.819
TMEM100	-4.95204	2.38004	-19.5409	4.2089e-66	6.77319e-64	139.758
LMO2	-1.99	3.56717	-19.5228	5.2229e-66	8.3165e-64	139.543
TMEM177	1.55186	3.3299	19.5197	5.41799e-66	8.53729e-64	139.507
SAPCD2	3.36466	3.29371	19.5068	6.32171e-66	9.85861e-64	139.353
STARD8	-2.22819	3.5149	-19.4983	6.99909e-66	1.08036e-63	139.252
KANK2	-1.6758	6.46442	-19.4971	7.09917e-66	1.08474e-63	139.238
LYVE1	-3.44203	2.69911	-19.4764	9.09322e-66	1.37553e-63	138.992
GOLM1	2.43225	7.78337	19.4479	1.27759e-65	1.91348e-63	138.653
PTPRB	-2.75252	5.28031	-19.3805	2.85396e-65	4.23254e-63	137.854
LGI3	-6.49298	0.614138	-19.3764	2.99694e-65	4.40143e-63	137.805
EMCN	-2.97715	3.56539	-19.3738	3.09249e-65	4.49809e-63	137.774
E2F8	3.0032	2.37277	19.3604	3.62686e-65	5.22509e-63	137.615
MMRN2	-2.21428	4.52385	-19.3258	5.47605e-65	7.81474e-63	137.205
PDLIM2	-2.08207	4.53889	-19.2912	8.26963e-65	1.16911e-62	136.795
MGAT3	-3.8408	2.62918	-19.1829	3.00244e-64	4.20537e-62	135.512
UBE2T	2.99433	3.6017	19.1637	3.77589e-64	5.24017e-62	135.284
GRASP	-2.41003	3.12391	-19.1452	4.70236e-64	6.4666e-62	135.066
C14orf132	-2.99879	3.84703	-19.142	4.88574e-64	6.65825e-62	135.028
SOX17	-2.68052	1.14304	-19.1404	4.97999e-64	6.7261e-62	135.009
ADRB2	-3.46749	2.31991	-19.1366	5.20805e-64	6.97187e-62	134.964
COL10A1	4.58385	4.67921	19.1154	6.70642e-64	8.89895e-62	134.713
SOX7	-3.01859	2.06048	-19.0875	9.34218e-64	1.22886e-61	134.383
HIGD1B	-2.98285	1.29448	-19.0417	1.60995e-63	2.09945e-61	133.841
UHRF1	3.0984	3.30121	19.0337	1.76908e-63	2.28725e-61	133.747
FRMD3	-2.7139	1.79824	-19.0075	2.41542e-63	3.09644e-61	133.438
GPR146	-2.30471	0.540809	-18.9737	3.60876e-63	4.58738e-61	133.038
SRPK1	1.52277	6.31637	18.9536	4.57792e-63	5.77084e-61	132.801
FMO2	-3.67457	4.80902	-18.9441	5.12318e-63	6.40483e-61	132.69
ETV4	3.45719	4.82943	18.9354	5.68302e-63	7.04648e-61	132.586
B3GNT3	4.14865	4.54468	18.8599	1.39e-62	1.70947e-60	131.696
ST8SIA6	-3.73597	-0.311618	-18.8482	1.59774e-62	1.94911e-60	131.558
TUBB3	4.14684	2.0058	18.8404	1.75169e-62	2.11983e-60	131.466
CTXND1	-4.13485	-0.343355	-18.822	2.1792e-62	2.61625e-60	131.249
OTX1	3.35255	1.83569	18.8148	2.37305e-62	2.82169e-60	131.164
MCEMP1	-5.02684	2.50468	-18.8143	2.38763e-62	2.82169e-60	131.158
FEZ1	-2.26266	2.80929	-18.7935	3.05396e-62	3.58118e-60	130.913
CTHRC1	3.71252	5.2645	18.7752	3.79269e-62	4.41323e-60	130.698
BTNL9	-4.01329	2.18187	-18.7593	4.5787e-62	5.28717e-60	130.51
CD36	-3.65221	4.33013	-18.7586	4.61723e-62	5.29128e-60	130.502
TMEM184A	2.9106	4.8994	18.7155	7.68332e-62	8.73876e-60	129.995
NPR1	-3.07289	3.53191	-18.7119	8.01881e-62	9.05228e-60	129.953
LRRC32	-2.292	5.05877	-18.7042	8.77832e-62	9.83627e-60	129.863
TNNC1	-4.31916	2.31542	-18.7034	8.86322e-62	9.85837e-60	129.853
SFXN1	1.44626	5.41245	18.6306	2.09526e-61	2.3135e-59	128.997
CDC25C	3.18844	1.46238	18.6295	2.1236e-61	2.32781e-59	128.984
CSRNP1	-2.27814	5.63339	-18.6236	2.27675e-61	2.47772e-59	128.915
INMT	-4.16305	4.30175	-18.6215	2.33507e-61	2.52305e-59	128.89
TENT5B	-3.19373	2.34133	-18.6041	2.86553e-61	3.07425e-59	128.686
AOC3	-2.95885	5.57672	-18.5879	3.47224e-61	3.69891e-59	128.495
CAVIN1	-2.25732	7.54889	-18.5321	6.7043e-61	7.09203e-59	127.84
BUB1B	3.08914	3.22421	18.522	7.55424e-61	7.93562e-59	127.721
TCF21	-3.73861	2.2987	-18.516	8.10295e-61	8.45333e-59	127.652
NDST1	-1.61032	6.71958	-18.4969	1.01541e-60	1.05206e-58	127.427
KIF4A	3.45323	3.48415	18.4903	1.09728e-60	1.12915e-58	127.35
SPTBN1	-1.78401	8.71295	-18.4823	1.20656e-60	1.23322e-58	127.256
SEMA6A	-2.77454	3.00613	-18.4757	1.30349e-60	1.32334e-58	127.179
ORC6	2.74937	2.37948	18.4639	1.49868e-60	1.51137e-58	127.04
KIF20A	2.93044	3.66177	18.4144	2.68368e-60	2.68848e-58	126.46
CD93	-2.31336	6.47275	-18.2767	1.35584e-59	1.34933e-57	124.849
GLIPR2	-2.37323	5.09339	-18.2584	1.68238e-59	1.66336e-57	124.634
HJURP	3.47307	3.12622	18.2541	1.76996e-59	1.73858e-57	124.584
RHOJ	-1.95409	3.45805	-18.2442	1.98785e-59	1.94002e-57	124.468
ERCC6L	2.82951	1.63474	18.2414	2.05267e-59	1.99043e-57	124.436
GRIA1	-4.89062	-0.0578476	-18.2221	2.57458e-59	2.48062e-57	124.211
ADPRH	-1.69741	4.00934	-18.2136	2.84773e-59	2.72643e-57	124.111
ACTN2	-3.26759	-0.708929	-18.2123	2.89156e-59	2.75098e-57	124.095
SMAD6	-2.41858	3.65458	-18.2105	2.95147e-59	2.79043e-57	124.075
SASH1	-1.88792	5.12082	-18.2027	3.23458e-59	3.0391e-57	123.984
EZH2	2.34803	3.93849	18.1956	3.51702e-59	3.28407e-57	123.901
EFCC1	-2.8343	1.98516	-18.1806	4.19463e-59	3.89278e-57	123.725
FAM110D	-2.36942	0.379296	-18.1707	4.71189e-59	4.34614e-57	123.61
PLK1	2.94093	4.03356	18.1612	5.26165e-59	4.82381e-57	123.5
CNTN6	-4.70964	-0.121914	-18.1565	5.566e-59	5.07211e-57	123.444
HBA2	-4.75014	2.15869	-18.1404	6.71756e-59	6.08483e-57	123.257
RGS9	-2.48957	0.53002	-18.1379	6.91523e-59	6.22659e-57	123.228
NMUR1	-2.80356	0.0859752	-18.1184	8.69331e-59	7.78128e-57	123
KIF26B	2.98555	4.92542	18.1158	8.96814e-59	7.98006e-57	122.969
NEK2	3.35594	3.15086	18.0602	1.71994e-58	1.52149e-56	122.322
MND1	2.58291	1.20453	18.0539	1.85257e-58	1.62929e-56	122.248
THBD	-2.62574	5.29764	-18.041	2.15405e-58	1.88349e-56	122.098
SPAG5	2.78086	4.34938	18.0321	2.38919e-58	2.07709e-56	121.995
PAICS	1.73615	6.76279	18.0246	2.61018e-58	2.25624e-56	121.907
CDC20	3.47032	4.2573	18.0103	3.08573e-58	2.65215e-56	121.74
TGM1	-2.5882	0.946323	-17.9951	3.68541e-58	3.14967e-56	121.563
RMI2	2.19047	3.53522	17.9897	3.92492e-58	3.33552e-56	121.501
STIL	2.32301	3.27618	17.9788	4.46011e-58	3.76917e-56	121.374
GIMAP6	-2.24694	4.48717	-17.9714	4.86485e-58	4.08668e-56	121.287
TNS1	-2.34492	7.93463	-17.9709	4.88986e-58	4.08668e-56	121.282
DLGAP5	3.32945	3.24843	17.9701	4.93709e-58	4.10348e-56	121.273
TGFBR3	-2.92813	3.84772	-17.9634	5.33947e-58	4.41367e-56	121.195
TNR	-3.82287	-1.14135	-17.9606	5.51704e-58	4.53567e-56	121.162
MEX3A	3.61787	3.8989	17.9561	5.8185e-58	4.75765e-56	121.109
NLRC4	-2.20606	2.13382	-17.9427	6.80418e-58	5.5337e-56	120.953
SERINC1	-1.19485	7.63833	-17.9158	9.31489e-58	7.5351e-56	120.641
ARHGAP31	-2.35946	5.25807	-17.8873	1.29901e-57	1.04522e-55	120.31
ADAMTS8	-4.43247	1.70307	-17.86	1.78739e-57	1.43057e-55	119.993
KIF14	3.28256	2.5343	17.8529	1.94158e-57	1.5458e-55	119.91
TIE1	-2.11554	4.66946	-17.8499	2.01036e-57	1.59218e-55	119.876
XRCC2	2.82027	2.15261	17.8494	2.02284e-57	1.59372e-55	119.87
CDO1	-3.06525	0.667815	-17.829	2.56803e-57	2.01277e-55	119.632
HEG1	-2.26515	6.24106	-17.7762	4.74942e-57	3.70332e-55	119.021
ALKAL2	-3.47407	-0.556757	-17.7716	5.01171e-57	3.8878e-55	118.967
ARHGEF39	2.19857	2.43647	17.7239	8.73539e-57	6.74185e-55	118.414
NXPH3	-2.63733	1.26182	-17.7191	9.24314e-57	7.09751e-55	118.358
SLIT2	-2.68811	4.47083	-17.7119	1.00548e-56	7.6818e-55	118.274
LRRC36	-3.96012	1.12343	-17.696	1.20943e-56	9.19345e-55	118.091
KIF2C	3.1908	3.75793	17.6862	1.35566e-56	1.02536e-54	117.977
SPRYD7	-1.31398	3.89429	-17.6839	1.39291e-56	1.04829e-54	117.95
RCC1	1.63245	5.79404	17.6613	1.81227e-56	1.35714e-54	117.688
ASPA	-3.01764	0.0654448	-17.6362	2.4254e-56	1.80734e-54	117.399
DENND3	-1.8122	5.55784	-17.6295	2.62098e-56	1.94351e-54	117.321
PPAT	1.78733	4.11991	17.6234	2.81504e-56	2.07722e-54	117.25
STX12	-1.0129	6.11221	-17.6175	3.01346e-56	2.21284e-54	117.183
GSTM5	-2.68833	1.4824	-17.6122	3.2078e-56	2.34418e-54	117.12
MMP11	4.79434	4.76353	17.6055	3.46505e-56	2.51999e-54	117.044
ANOS1	-3.21534	4.85192	-17.6025	3.59063e-56	2.59882e-54	117.008
PLPP2	2.69754	5.97033	17.6003	3.68128e-56	2.65175e-54	116.984
MYO19	1.57338	5.41251	17.5872	4.2852e-56	3.07214e-54	116.832
CDCA8	2.75276	3.66181	17.582	4.5534e-56	3.24902e-54	116.772
CCDC85A	-3.20141	0.0910486	-17.5493	6.66165e-56	4.73102e-54	116.394
EFNA4	2.04656	3.97273	17.5338	7.97582e-56	5.63786e-54	116.214
ASPM	3.27502	3.65862	17.5323	8.11364e-56	5.70861e-54	116.197
FUT2	3.0064	3.84701	17.5137	1.00711e-55	7.05304e-54	115.982
SPAG4	2.59869	3.4178	17.4926	1.28595e-55	8.9643e-54	115.739
HBEGF	-2.67564	4.56657	-17.4885	1.34798e-55	9.35365e-54	115.692
PHACTR1	-2.64808	3.79987	-17.447	2.18067e-55	1.50626e-53	115.214
SCN4B	-3.2131	2.36405	-17.4444	2.24966e-55	1.54684e-53	115.183
SLC19A3	-3.55042	1.49148	-17.4182	3.04636e-55	2.08517e-53	114.882
ANLN	3.32817	4.69123	17.4078	3.43529e-55	2.34079e-53	114.762
DPEP2	-2.48455	2.33832	-17.4051	3.54479e-55	2.40457e-53	114.731
CDC6	3.01738	3.71157	17.3992	3.7956e-55	2.56321e-53	114.663
IL3RA	-1.76717	3.45923	-17.3869	4.37641e-55	2.94231e-53	114.521
GINS1	2.68974	3.34333	17.384	4.52549e-55	3.02907e-53	114.488
GIMAP1	-2.13842	2.92714	-17.364	5.70775e-55	3.77352e-53	114.257
GDF10	-4.14882	1.01966	-17.3639	5.71002e-55	3.77352e-53	114.257
CCDC141	-3.71326	0.146367	-17.3639	5.71254e-55	3.77352e-53	114.256
SPTBN2	2.39667	5.31818	17.355	6.33291e-55	4.16513e-53	114.154
FHL5	-3.10811	1.01393	-17.3523	6.53532e-55	4.27964e-53	114.122
HBB	-4.83999	4.47946	-17.3489	6.79506e-55	4.43056e-53	114.084
NUF2	3.23089	2.85315	17.347	6.9459e-55	4.50947e-53	114.062
SESN1	-1.74068	4.32881	-17.3372	7.77985e-55	5.0293e-53	113.949
CENPF	3.0857	4.98355	17.3301	8.44962e-55	5.43904e-53	113.867
CGNL1	-2.48561	5.16373	-17.3279	8.66549e-55	5.55436e-53	113.842
EFNA3	2.59143	1.9554	17.3199	9.50601e-55	6.0674e-53	113.75
RASAL1	3.61132	2.44653	17.3006	1.18808e-54	7.55128e-53	113.528
EXO1	3.09589	2.48028	17.2821	1.47064e-54	9.3081e-53	113.316
RAI2	-2.39418	3.23086	-17.2791	1.52305e-54	9.59967e-53	113.281
KCNT2	-3.13169	0.558347	-17.2632	1.82928e-54	1.1482e-52	113.099
PNPLA6	-1.56253	6.12903	-17.2515	2.09381e-54	1.3088e-52	112.964
DEPDC1B	3.12717	2.17684	17.2414	2.35479e-54	1.46588e-52	112.847
FO681492.1	-3.43695	-0.631398	-17.2335	2.57942e-54	1.59914e-52	112.757
IGSF9	3.15272	4.07222	17.2152	3.18722e-54	1.96788e-52	112.546
SKA3	2.86946	2.16009	17.1921	4.15682e-54	2.55611e-52	112.282
HPS5	-1.15121	5.03407	-17.1666	5.58028e-54	3.41752e-52	111.989
KIF18B	3.34128	2.82669	17.1598	6.03822e-54	3.68307e-52	111.911
PLEKHN1	2.77958	2.31535	17.1535	6.48602e-54	3.94032e-52	111.84
SBSPON	-2.99291	1.53055	-17.1427	7.35183e-54	4.44845e-52	111.715
SNRK	-1.18917	5.31491	-17.1245	9.06615e-54	5.46389e-52	111.507
LHFPL6	-1.77772	4.83125	-17.082	1.47953e-53	8.88128e-52	111.019
LGR4	2.4952	5.66196	17.0757	1.58966e-53	9.50465e-52	110.948
SEMA5A	-2.95258	4.29762	-17.0754	1.59608e-53	9.50546e-52	110.944
FRMD5	3.37547	2.11953	17.0501	2.1351e-53	1.26568e-51	110.655
GTSE1	2.85415	2.78297	17.0498	2.14196e-53	1.26568e-51	110.651
PPP1R15A	-1.81175	6.4055	-17.04	2.3983e-53	1.41164e-51	110.539
SGO1	2.84628	1.55746	17.0137	3.24262e-53	1.90121e-51	110.239
SIRPB1	-3.19972	2.09348	-17.0057	3.55646e-53	2.07716e-51	110.147
CNOT11	1.09245	6.18744	16.9995	3.8207e-53	2.22291e-51	110.076
CLDN5	-3.02205	4.36667	-16.9755	5.02962e-53	2.91506e-51	109.802
PEAK1	-1.71026	5.58049	-16.9459	7.06553e-53	4.0794e-51	109.464
KIF17	-2.1618	0.996069	-16.9419	7.40566e-53	4.25952e-51	109.418
RAD54L	2.84471	1.97093	16.9392	7.63294e-53	4.37361e-51	109.388
MELK	3.20623	3.16072	16.9307	8.41854e-53	4.80556e-51	109.29
JCAD	-2.19272	5.48371	-16.9174	9.80717e-53	5.57718e-51	109.138
IQSEC3	-2.92956	0.703574	-16.9164	9.92306e-53	5.62195e-51	109.127
CCNB2	2.74465	3.67615	16.9146	1.01203e-52	5.71229e-51	109.107
GPA33	-3.95286	0.244886	-16.9029	1.15831e-52	6.51367e-51	108.973
ARC	-3.50762	-0.116339	-16.8904	1.3356e-52	7.48284e-51	108.831
LAMP3	-3.40095	6.34967	-16.8823	1.46576e-52	8.18175e-51	108.739
TROAP	3.3116	2.90149	16.8813	1.48255e-52	8.24506e-51	108.727
DEPDC1	3.33172	2.58112	16.8687	1.71298e-52	9.49169e-51	108.584
VIPR1	-3.33809	3.77678	-16.8642	1.80419e-52	9.96057e-51	108.532
TMEM88	-2.27411	0.983272	-16.8475	2.18513e-52	1.20198e-50	108.342
GRIK4	-2.75719	-0.57165	-16.8417	2.33595e-52	1.28029e-50	108.275
PLPP3	-1.43026	6.08303	-16.8361	2.49071e-52	1.36018e-50	108.211
WFS1	-1.82636	5.92586	-16.8351	2.51963e-52	1.37103e-50	108.2
TRPV2	-2.00859	4.64429	-16.8336	2.56296e-52	1.3896e-50	108.183
CEP55	2.93328	3.82579	16.798	3.85116e-52	2.08059e-50	107.778
NOTCH4	-1.86473	4.56624	-16.7974	3.87714e-52	2.08717e-50	107.771
TPX2	3.22248	4.96301	16.7778	4.85284e-52	2.60315e-50	107.548
CAV2	-2.77853	6.25064	-16.7623	5.79454e-52	3.08791e-50	107.372
CASKIN2	-1.64357	5.20956	-16.7623	5.79735e-52	3.08791e-50	107.371
BIRC5	3.34283	4.46718	16.758	6.08732e-52	3.23098e-50	107.323
TACC1	-1.98741	6.69103	-16.7534	6.41396e-52	3.39245e-50	107.271
VEGFD	-4.79251	1.36911	-16.7448	7.08126e-52	3.73234e-50	107.172
VSIR	-1.70835	5.67049	-16.7336	8.0468e-52	4.22653e-50	107.045
LRRN3	-3.37998	0.742213	-16.7277	8.60361e-52	4.50335e-50	106.979
GPX3	-2.6655	7.43437	-16.7263	8.74777e-52	4.56302e-50	106.962
CDCA3	2.78299	2.82218	16.7228	9.10568e-52	4.73339e-50	106.922
NME1	2.10249	5.56403	16.7185	9.55415e-52	4.94951e-50	106.874
NLN	1.39107	5.11961	16.7087	1.06961e-51	5.52221e-50	106.762
TMEM204	-1.85122	4.10111	-16.7082	1.0748e-51	5.53009e-50	106.757
PEAR1	-2.17248	2.7416	-16.681	1.46759e-51	7.52549e-50	106.447
ADARB1	-1.7899	4.52481	-16.6685	1.69201e-51	8.64699e-50	106.306
AURKB	3.14074	2.98238	16.6528	2.02434e-51	1.03105e-49	106.128
PPP1R14B	1.97312	6.21464	16.6417	2.29825e-51	1.16663e-49	106.001
FOLR3	-3.68524	-1.66099	-16.6376	2.40817e-51	1.21834e-49	105.955
FAM189A2	-3.47911	3.26502	-16.6094	3.31936e-51	1.67373e-49	105.636
RRM2	2.96753	4.98894	16.5965	3.84773e-51	1.93371e-49	105.489
RCAN1	-1.7608	5.22661	-16.5751	4.90621e-51	2.45749e-49	105.247
GYPC	-1.92143	4.22184	-16.5616	5.72664e-51	2.85897e-49	105.093
SULT1C4	-2.56936	0.940083	-16.559	5.89635e-51	2.93401e-49	105.064
LMCD1	-1.7555	5.09723	-16.5382	7.46828e-51	3.70402e-49	104.829
KIF11	2.40692	4.18566	16.5094	1.03714e-50	5.12707e-49	104.503
TCEAL2	-3.60423	-0.668405	-16.5074	1.06032e-50	5.22459e-49	104.481
ZWINT	2.37182	4.44926	16.5038	1.10551e-50	5.42955e-49	104.439
COX7A1	-1.95675	2.2814	-16.5012	1.13816e-50	5.57182e-49	104.41
RECQL4	2.63696	3.97653	16.4857	1.3582e-50	6.62757e-49	104.235
SOSTDC1	-5.13324	0.0809332	-16.4836	1.39063e-50	6.76401e-49	104.211
TGFBR2	-1.82087	7.51459	-16.4821	1.41443e-50	6.85773e-49	104.194
UBE2C	3.6319	4.19126	16.4781	1.48043e-50	7.15477e-49	104.149
MSTO1	1.37749	3.78307	16.4775	1.49076e-50	7.18176e-49	104.142
LTBP4	-2.37625	6.54298	-16.4716	1.59318e-50	7.65083e-49	104.076
MASP1	-3.1931	1.06858	-16.4666	1.68586e-50	8.07023e-49	104.02
KNOP1	1.12048	4.20428	16.4627	1.76359e-50	8.41572e-49	103.975
RAPGEF4	-1.98996	2.34494	-16.459	1.83761e-50	8.74137e-49	103.934
SPN	-2.53689	4.47723	-16.4485	2.07258e-50	9.82817e-49	103.814
ESAM	-2.22902	5.40787	-16.4425	2.21738e-50	1.0482e-48	103.747
INKA2	-1.73334	2.76265	-16.4381	2.33219e-50	1.09904e-48	103.697
GPT2	2.82545	5.33447	16.426	2.67347e-50	1.25595e-48	103.561
NUSAP1	2.3574	4.39478	16.4183	2.91801e-50	1.36659e-48	103.474
VWF	-2.54009	7.53153	-16.4177	2.93816e-50	1.37177e-48	103.467
STX1A	2.61325	3.46426	16.4086	3.25924e-50	1.517e-48	103.364
PCLAF	2.58249	3.5143	16.408	3.28255e-50	1.52317e-48	103.357
KL	-3.08161	1.413	-16.404	3.43358e-50	1.58837e-48	103.312
ABCA8	-3.60501	2.70341	-16.3937	3.85976e-50	1.78008e-48	103.196
KLF6	-1.78886	7.46829	-16.3864	4.19183e-50	1.92735e-48	103.114
CCNB1	2.61878	4.73615	16.386	4.21048e-50	1.93006e-48	103.11
FXYD6	-2.09183	4.10185	-16.3764	4.69293e-50	2.14471e-48	103.002
FERMT1	2.84275	4.23181	16.3715	4.96211e-50	2.2609e-48	102.946
DACH1	-2.99994	1.63279	-16.3507	6.2871e-50	2.856e-48	102.711
SPP1	4.62255	7.63992	16.3394	7.14169e-50	3.2345e-48	102.584
PPM1F	-1.25713	5.01438	-16.3389	7.18299e-50	3.24349e-48	102.578
ACKR4	-2.91043	-0.0673132	-16.3302	7.92768e-50	3.56911e-48	102.48
PALMD	-2.25576	3.50126	-16.3125	9.68419e-50	4.34697e-48	102.281
TBX3	-2.29194	3.35324	-16.3085	1.01318e-49	4.53444e-48	102.236
OCIAD2	1.98402	6.42928	16.2977	1.14549e-49	5.11143e-48	102.114
FGR	-2.27642	4.35605	-16.2876	1.28463e-49	5.71546e-48	102
SYNM	-1.92016	3.51482	-16.2417	2.15768e-49	9.5716e-48	101.485
TMPRSS4	4.51138	5.59331	16.2413	2.16832e-49	9.59071e-48	101.48
TSPAN18	-2.18777	3.97283	-16.2364	2.29104e-49	1.0104e-47	101.425
C1orf112	1.60029	3.01169	16.2325	2.3955e-49	1.05339e-47	101.381
EPN3	3.07724	3.5969	16.2315	2.42028e-49	1.0612e-47	101.371
PCDH15	-3.84268	-1.34848	-16.2241	2.63384e-49	1.15151e-47	101.286
BMPR2	-1.2991	6.8009	-16.212	3.01773e-49	1.31554e-47	101.151
KIF1C	-1.37985	7.17938	-16.2105	3.07126e-49	1.33503e-47	101.134
DNASE1L3	-3.72461	0.750548	-16.2077	3.16812e-49	1.37319e-47	101.103
HMMR	2.71873	3.23922	16.2041	3.29858e-49	1.42565e-47	101.063
RILPL2	-1.40732	4.7098	-16.181	4.28489e-49	1.84666e-47	100.803
COX4I2	-2.45408	1.85774	-16.1727	4.70431e-49	2.02165e-47	100.71
BCL6B	-1.79614	3.69564	-16.1709	4.80342e-49	2.05839e-47	100.689
SNX22	-1.97013	2.5771	-16.1629	5.25699e-49	2.2464e-47	100.599
FAM136A	1.1361	5.45824	16.1597	5.44554e-49	2.32041e-47	100.564
FLI1	-1.81022	4.44866	-16.1547	5.7671e-49	2.45053e-47	100.507
CDC45	2.79897	2.69358	16.1521	5.93312e-49	2.51401e-47	100.479
PKNOX2	-2.81722	1.57628	-16.1488	6.16267e-49	2.60399e-47	100.441
EPM2A	-1.27781	2.07699	-16.1356	7.14872e-49	3.01222e-47	100.294
CFP	-2.35237	1.71222	-16.0932	1.15368e-48	4.84769e-47	99.8177
TRHDE	-4.16265	-0.672788	-16.0923	1.16465e-48	4.88024e-47	99.8083
MKI67	2.83575	5.54058	16.0146	2.79345e-48	1.16731e-46	98.9385
CORO2B	-2.50228	1.46842	-16.0058	3.08301e-48	1.28476e-46	98.8404
NDC80	2.73218	2.87283	16.0037	3.15819e-48	1.31247e-46	98.8165
C1orf74	1.14882	2.5145	16.0009	3.25665e-48	1.34968e-46	98.7859
FAM162B	-2.45151	1.05097	-15.9899	3.68732e-48	1.52399e-46	98.6624
PRKG2	-3.09032	0.910201	-15.9822	4.02091e-48	1.65734e-46	98.5763
FOXM1	2.95153	4.32195	15.9641	4.92283e-48	2.02358e-46	98.3751
ADGRE3	-2.97548	-0.36924	-15.9418	6.32953e-48	2.59476e-46	98.1252
PLCL1	-1.9126	2.10527	-15.941	6.3817e-48	2.60908e-46	98.1171
MYBL2	3.62334	4.61051	15.9293	7.27849e-48	2.9677e-46	97.9863
CKAP2L	2.7599	2.73036	15.9154	8.50419e-48	3.45814e-46	97.8316
AFAP1L1	-1.75937	3.67157	-15.9118	8.85821e-48	3.59244e-46	97.791
RASGRP4	-2.14041	1.5422	-15.9041	9.66214e-48	3.908e-46	97.7047
IGSF10	-3.58468	2.23024	-15.8874	1.16477e-47	4.68601e-46	97.5189
MCM10	3.04163	2.39236	15.8777	1.29784e-47	5.20753e-46	97.4113
GINS2	2.52345	2.94531	15.8722	1.38158e-47	5.52887e-46	97.3491
ST6GALNAC6	-1.42773	5.87578	-15.8656	1.48742e-47	5.93671e-46	97.2757
NCAPG	2.85546	3.17029	15.8566	1.64393e-47	6.54415e-46	97.1763
ACADL	-4.1694	1.10913	-15.8559	1.65725e-47	6.57985e-46	97.1683
QKI	-1.42324	6.72999	-15.8541	1.69175e-47	6.69926e-46	97.1478
ANGPTL1	-2.88983	1.06151	-15.8432	1.91113e-47	7.54823e-46	97.0265
CBX7	-1.82513	4.68044	-15.8087	2.81078e-47	1.10726e-45	96.643
MS4A7	-2.40199	4.9792	-15.8083	2.82472e-47	1.10986e-45	96.6381
ABI3BP	-2.96153	4.55076	-15.8078	2.83971e-47	1.11286e-45	96.6328
POLQ	2.84818	1.96667	15.8039	2.96455e-47	1.15878e-45	96.5901
MYO7A	1.91792	3.77557	15.7994	3.12014e-47	1.21645e-45	96.5392
ADCY4	-1.80304	3.07135	-15.7985	3.14967e-47	1.22481e-45	96.5298
SH3GL2	-3.70836	-1.60357	-15.7971	3.19963e-47	1.24105e-45	96.5142
LDLR	-2.05578	6.60882	-15.7965	3.22325e-47	1.24701e-45	96.5069
LRRC2	-2.66007	-0.150133	-15.7878	3.55165e-47	1.37056e-45	96.4104
MME	-3.47418	3.50842	-15.7801	3.86895e-47	1.4892e-45	96.3253
ADRB1	-3.91907	1.24894	-15.7768	4.01718e-47	1.54233e-45	96.288
CENPA	3.08328	1.83744	15.7733	4.1743e-47	1.5986e-45	96.2498
METTL7A	-2.15417	6.14359	-15.7719	4.24054e-47	1.61986e-45	96.2342
SYNC	-2.03725	1.16656	-15.7415	5.95814e-47	2.27025e-45	95.8961
PKHD1L1	-3.31375	0.0909715	-15.7257	7.10636e-47	2.70095e-45	95.7209
PDIA4	1.62013	8.62357	15.7245	7.20074e-47	2.72997e-45	95.7078
CLDN18	-6.85229	3.9067	-15.7224	7.36999e-47	2.78715e-45	95.6847
PKMYT1	2.71535	2.8991	15.7172	7.8129e-47	2.946e-45	95.6266
AGTPBP1	-1.26112	4.26232	-15.717	7.82901e-47	2.946e-45	95.6246
CDCA2	2.61756	1.95504	15.7001	9.4563e-47	3.54952e-45	95.4368
NCAPH	2.66894	3.12577	15.6969	9.80242e-47	3.67033e-45	95.4011
SYNPO	-1.89211	6.87269	-15.6853	1.1156e-46	4.16684e-45	95.2725
FAM111B	2.48671	2.98726	15.675	1.2512e-46	4.66179e-45	95.1585
ADGRE1	-3.10843	0.817856	-15.6708	1.31076e-46	4.87171e-45	95.1122
BRIP1	2.35302	2.44057	15.6676	1.35866e-46	5.03737e-45	95.0766
MFAP4	-3.16431	6.11876	-15.6628	1.43299e-46	5.29995e-45	95.0236
SPC24	2.38685	2.54693	15.6492	1.66808e-46	6.15441e-45	94.8726
TOM1L2	-1.44097	5.56641	-15.6434	1.77931e-46	6.54882e-45	94.8084
CHAF1B	1.73212	3.40501	15.6101	2.57631e-46	9.45919e-45	94.4404
SPARCL1	-2.11235	7.28147	-15.5956	3.02787e-46	1.10902e-44	94.2799
PI16	-3.77339	-0.602279	-15.5934	3.10401e-46	1.13416e-44	94.2552
F8	-1.76665	4.11064	-15.574	3.85062e-46	1.40357e-44	94.0409
CALCOCO1	-1.29413	6.27494	-15.5672	4.15597e-46	1.51123e-44	93.9651
INPP5K	-1.13124	5.39986	-15.5583	4.58623e-46	1.66369e-44	93.8671
E2F3	1.34398	4.71391	15.5456	5.28011e-46	1.91082e-44	93.7271
AGMAT	2.30712	1.29246	15.5144	7.46656e-46	2.69562e-44	93.3826
TMEM182	1.44969	2.89242	15.5079	8.03034e-46	2.89226e-44	93.3103
CD34	-1.75238	5.56499	-15.4989	8.86618e-46	3.17817e-44	93.2118
TTK	2.82784	2.63295	15.4983	8.9261e-46	3.19208e-44	93.2052
HMGB3	2.95705	7.29818	15.4843	1.04231e-45	3.71865e-44	93.051
IQANK1	2.12631	4.88339	15.4763	1.14009e-45	4.05791e-44	92.9619
CCNA2	2.5654	3.69945	15.4741	1.16818e-45	4.14813e-44	92.9377
GNAQ	-1.23362	6.54483	-15.4698	1.22461e-45	4.32818e-44	92.8908
FPR2	-3.27098	1.15679	-15.4646	1.29762e-45	4.57129e-44	92.8332
ABCG2	-2.1738	2.16651	-15.4645	1.29944e-45	4.57129e-44	92.8318
FERMT2	-1.45926	5.58884	-15.4613	1.3464e-45	4.72552e-44	92.7965
EME1	2.37599	1.58365	15.4575	1.40444e-45	4.9178e-44	92.7546
ST6GALNAC3	-2.2213	1.37537	-15.454	1.45974e-45	5.09965e-44	92.7162
KAT2A	1.58681	5.81823	15.4482	1.55568e-45	5.4223e-44	92.6529
GIMAP7	-1.99382	3.64384	-15.4423	1.66131e-45	5.77715e-44	92.5876
MFNG	-1.66195	4.05379	-15.4349	1.8035e-45	6.25724e-44	92.506
GPM6B	-2.30825	3.02708	-15.4305	1.89318e-45	6.55333e-44	92.4577
ABCA12	4.43563	2.17317	15.426	1.9889e-45	6.86898e-44	92.4087
DES	-3.87226	2.8096	-15.4173	2.19162e-45	7.55184e-44	92.3122
DNA2	2.00489	2.74255	15.4107	2.35706e-45	8.10347e-44	92.2399
SEC14L3	-3.68766	-1.83297	-15.3993	2.67389e-45	9.15112e-44	92.1145
P2RY1	-1.91719	2.60464	-15.3895	2.97946e-45	1.01739e-43	92.007
PRC1	2.22994	4.52303	15.3885	3.01214e-45	1.02623e-43	91.9961
NHSL1	-1.97433	4.52659	-15.3663	3.85298e-45	1.30975e-43	91.7514
CD52	-2.57887	5.13238	-15.3633	3.98034e-45	1.35001e-43	91.7191
AMOTL1	-1.96175	5.29735	-15.3534	4.44245e-45	1.50338e-43	91.6099
CCL23	-2.91932	-0.130833	-15.3435	4.95739e-45	1.67389e-43	91.5009
TNXB	-3.30216	4.08155	-15.3354	5.41775e-45	1.82526e-43	91.4126
RETN	-3.95005	0.064756	-15.333	5.56624e-45	1.87112e-43	91.3857
MYADM	-1.98055	7.07062	-15.3235	6.18313e-45	2.07197e-43	91.2812
RECK	-1.67624	3.43454	-15.3234	6.19112e-45	2.07197e-43	91.2799
TFR2	2.44179	1.15692	15.3198	6.43662e-45	2.14938e-43	91.2413
HELLS	2.11343	3.52182	15.2984	8.15079e-45	2.71579e-43	91.0066
SIX4	2.20333	3.76671	15.2978	8.20703e-45	2.72852e-43	90.9998
PERM1	2.51494	1.07479	15.2911	8.83811e-45	2.93189e-43	90.9261
SELP	-2.58799	2.76204	-15.289	9.04229e-45	2.99306e-43	90.9034
MSRB3	-2.0673	4.48416	-15.2827	9.69222e-45	3.20118e-43	90.8344
SLIT3	-2.92642	4.63315	-15.2815	9.82583e-45	3.23824e-43	90.8208
SLC14A1	-3.03162	0.612482	-15.2809	9.88653e-45	3.25116e-43	90.8147
ADAMTSL3	-2.75288	2.47948	-15.2736	1.07266e-44	3.51977e-43	90.7336
KNTC1	1.91514	4.52125	15.2718	1.09387e-44	3.58159e-43	90.7142
CRYAB	-2.30806	3.20309	-15.2635	1.19866e-44	3.91624e-43	90.6232
KDELR3	2.02908	5.28537	15.2618	1.22134e-44	3.98174e-43	90.6046
CDCA5	2.63339	3.82224	15.2588	1.26223e-44	4.10619e-43	90.5719
ADAMTS1	-2.38685	5.16505	-15.2256	1.81942e-44	5.90609e-43	90.2084
ORC1	2.40855	2.27016	15.2021	2.35678e-44	7.61773e-43	89.9512
GRHL3	2.89774	0.957087	15.1883	2.74385e-44	8.84993e-43	89.8001
RBMS2	-1.30461	6.1435	-15.1872	2.77659e-44	8.93648e-43	89.7883
PSAT1	3.00149	3.92488	15.1658	3.5113e-44	1.12295e-42	89.5549
PTPRH	4.35026	2.52512	15.1596	3.76032e-44	1.20005e-42	89.4868
RNF144B	-1.87035	5.08899	-15.1519	4.09337e-44	1.30359e-42	89.4025
PIP5K1B	-2.83846	2.75361	-15.1471	4.31414e-44	1.37101e-42	89.3503
HROB	2.29885	2.15508	15.1354	4.90709e-44	1.55618e-42	89.2223
PCDH12	-1.72441	4.22328	-15.1314	5.12754e-44	1.62268e-42	89.1786
DONSON	1.39153	3.73328	15.1292	5.25244e-44	1.65874e-42	89.1547
HSPB6	-3.11406	2.43497	-15.1004	7.20242e-44	2.26981e-42	88.8409
RAB26	2.84854	1.04208	15.0998	7.25513e-44	2.28167e-42	88.8336
CCNF	1.73833	3.9533	15.0969	7.48552e-44	2.34924e-42	88.8025
CELSR3	2.83303	3.3252	15.0964	7.53033e-44	2.35841e-42	88.7966
ESCO2	2.35104	1.85348	15.0893	8.13565e-44	2.54273e-42	88.7198
TFAP2A	3.41757	2.93095	15.0869	8.35293e-44	2.60525e-42	88.6936
RADIL	-2.80241	1.12468	-15.0863	8.41279e-44	2.61853e-42	88.6865
GHR	-2.44313	1.00134	-15.0826	8.75843e-44	2.72051e-42	88.6465
SIGLEC11	-2.61658	-0.163034	-15.0817	8.84444e-44	2.7416e-42	88.6367
DAPK2	-2.22428	4.20031	-15.0799	9.01956e-44	2.79016e-42	88.6173
ESPL1	2.73955	3.16304	15.0761	9.40754e-44	2.90424e-42	88.5754
GGCT	1.53407	5.4542	15.0703	1.00184e-43	3.08651e-42	88.5129
C5AR1	-2.12527	4.59305	-15.0675	1.03414e-43	3.17955e-42	88.4813
CCNE1	2.68876	2.33747	15.0662	1.04848e-43	3.21711e-42	88.4676
TFAP4	1.26538	3.78508	15.066	1.05079e-43	3.21767e-42	88.4655
OLR1	-2.97831	4.79417	-15.0641	1.0724e-43	3.27722e-42	88.4452
PHKA1	1.5325	4.41335	15.0638	1.07605e-43	3.28173e-42	88.4418
KNL1	2.32661	2.87324	15.0541	1.19761e-43	3.64513e-42	88.3355
ENG	-1.70831	7.15367	-15.0502	1.24942e-43	3.79516e-42	88.2934
KIAA1324L	-2.37875	4.11194	-15.0472	1.29129e-43	3.91449e-42	88.2606
MYL9	-1.92896	7.2166	-15.0397	1.40209e-43	4.24188e-42	88.1788
GPRIN1	2.35065	2.7973	15.0218	1.70562e-43	5.14989e-42	87.984
ANXA8L1	-3.79738	-0.211402	-15.0134	1.86915e-43	5.63239e-42	87.893
ITM2A	-2.16596	4.09222	-15.0084	1.97374e-43	5.93573e-42	87.8389
DOCK4	-1.70192	4.88398	-15.0061	2.02419e-43	6.07539e-42	87.8138
PRAM1	-2.34727	2.3106	-15.0032	2.08957e-43	6.2592e-42	87.7822
KIF15	2.32896	2.46863	14.9996	2.17491e-43	6.50194e-42	87.7425
GFOD1	-1.93265	3.07364	-14.9915	2.37557e-43	7.08781e-42	87.6547
F11	-4.23548	-0.788883	-14.9889	2.44389e-43	7.27729e-42	87.6266
GAS6	-2.02007	6.55497	-14.9824	2.62306e-43	7.7955e-42	87.5562
ST6GALNAC5	-2.64701	2.64237	-14.9793	2.7146e-43	8.05173e-42	87.5222
PLEK2	2.33409	3.63427	14.979	2.72319e-43	8.06138e-42	87.519
LGALSL	-1.95108	4.30448	-14.9739	2.88114e-43	8.51231e-42	87.463
ASF1B	2.17914	3.7581	14.964	3.20895e-43	9.46234e-42	87.3559
NEIL3	3.21963	1.13331	14.9636	3.22203e-43	9.48241e-42	87.3518
BCHE	-2.99523	0.992044	-14.959	3.39084e-43	9.94056e-42	87.3011
MFAP3L	-2.48352	1.70923	-14.9568	3.47115e-43	1.01563e-41	87.2778
DLC1	-2.62968	6.07285	-14.955	3.54242e-43	1.03448e-41	87.2576
MCM4	1.94979	6.05759	14.9488	3.78945e-43	1.10449e-41	87.1906
DUOX1	-3.44464	4.82047	-14.9459	3.91228e-43	1.1381e-41	87.1589
OSCAR	-2.47919	3.34903	-14.9359	4.36322e-43	1.26684e-41	87.0505
SFTPC	-8.43179	7.04999	-14.9319	4.55736e-43	1.32067e-41	87.0072
SLC2A1	2.95709	6.51975	14.9212	5.11932e-43	1.48069e-41	86.8917
CDCA7	2.85744	3.93539	14.9148	5.49265e-43	1.58563e-41	86.8217
DENND2A	-1.99818	3.05258	-14.9109	5.7287e-43	1.65063e-41	86.7799
E2F2	2.17692	2.30413	14.9074	5.95392e-43	1.71226e-41	86.7416
ATP10B	4.26731	2.09158	14.901	6.38462e-43	1.83264e-41	86.6722
PLA2G4F	-3.51713	3.3007	-14.9002	6.43743e-43	1.8443e-41	86.664
TICRR	2.48087	1.8809	14.8877	7.38338e-43	2.11131e-41	86.5277
CASQ2	-3.07246	-0.454265	-14.8803	8.00079e-43	2.28355e-41	86.4479
C1orf162	-1.96709	4.27798	-14.8677	9.17786e-43	2.61457e-41	86.3115
CXCR2	-2.74556	0.521121	-14.8672	9.23232e-43	2.62514e-41	86.3056
ATIC	1.17154	6.47827	14.8662	9.3304e-43	2.64805e-41	86.2951
FANCA	1.72997	3.66001	14.8647	9.48254e-43	2.68619e-41	86.2791
SEPTIN4	-1.5964	3.17125	-14.8633	9.62944e-43	2.7227e-41	86.2638
MSR1	-2.63319	5.72582	-14.8496	1.11816e-42	3.15568e-41	86.1153
GJB2	3.74916	3.76278	14.8481	1.13672e-42	3.20209e-41	86.0989
KLF13	-1.43747	6.59404	-14.8295	1.39166e-42	3.91294e-41	85.8978
SLC35F2	1.77142	5.09333	14.8271	1.42888e-42	4.01015e-41	85.8716
PBK	2.94659	2.36728	14.8262	1.44189e-42	4.03916e-41	85.8626
ACE	-1.92173	5.21445	-14.823	1.49411e-42	4.1777e-41	85.8272
TBX2	-2.03791	4.54838	-14.8137	1.65327e-42	4.61422e-41	85.7266
JDP2	-1.39546	4.90126	-14.8126	1.67225e-42	4.65859e-41	85.7153
ABHD6	-1.30328	3.01533	-14.8113	1.69698e-42	4.71878e-41	85.7007
NIM1K	-2.70618	0.158366	-14.8056	1.80436e-42	5.00817e-41	85.6397
TNFRSF21	1.81559	7.29267	14.8052	1.81341e-42	5.02407e-41	85.6347
DCC	-3.00261	0.200392	-14.7999	1.92096e-42	5.30914e-41	85.5775
RHBDL2	2.33543	2.85791	14.7997	1.92332e-42	5.30914e-41	85.5762
C1orf198	-1.27411	6.85887	-14.7966	1.99103e-42	5.48604e-41	85.5419
BLM	1.85807	2.74093	14.7824	2.32121e-42	6.38418e-41	85.3894
CD300C	-2.34138	1.64418	-14.7757	2.49678e-42	6.8546e-41	85.3169
POLE2	2.02668	2.21761	14.7721	2.5963e-42	7.11489e-41	85.2781
CNRIP1	-1.60369	2.86002	-14.7704	2.64538e-42	7.23629e-41	85.2595
CPB2	-5.04235	0.646176	-14.7559	3.09653e-42	8.4551e-41	85.103
BDNF	-3.31516	0.333639	-14.7506	3.28206e-42	8.94553e-41	85.0452
MTMR10	-1.19903	4.60176	-14.7504	3.28928e-42	8.94908e-41	85.043
RNF182	-2.91212	-0.203929	-14.739	3.71945e-42	1.01013e-40	84.9208
ZNF423	-2.01111	1.74787	-14.7369	3.80659e-42	1.03194e-40	84.8978
A2M	-2.14318	9.96305	-14.7273	4.22505e-42	1.14333e-40	84.7942
ITPRIP	-1.65279	5.09757	-14.7265	4.25951e-42	1.1506e-40	84.7861
C11orf80	1.35992	4.34149	14.7111	5.03413e-42	1.35742e-40	84.6201
MARCO	-4.00316	5.13482	-14.7016	5.58348e-42	1.50287e-40	84.5171
PDE5A	-1.80831	4.32318	-14.6912	6.2493e-42	1.6791e-40	84.4052
FANCI	1.7674	4.5711	14.6742	7.51479e-42	2.01554e-40	84.2219
CFD	-2.83869	4.22367	-14.6626	8.51767e-42	2.28047e-40	84.0975
CPED1	-2.33808	3.2839	-14.6604	8.72417e-42	2.33164e-40	84.0737
DKK2	-2.47873	1.84205	-14.6589	8.87012e-42	2.36646e-40	84.0572
LATS2	-1.20774	4.83221	-14.6466	1.01245e-41	2.69637e-40	83.9257
PIMREG	2.7386	1.90763	14.6453	1.02702e-41	2.73037e-40	83.9115
SOX4	1.60096	7.61662	14.6448	1.03256e-41	2.74026e-40	83.9062
CSTF2	1.02945	4.34872	14.6424	1.06029e-41	2.80894e-40	83.8798
UNC5CL	2.71524	3.2751	14.6408	1.07871e-41	2.85274e-40	83.8627
KIAA0040	-1.26131	5.63562	-14.6284	1.23353e-41	3.25649e-40	83.7295
GLDN	-2.88797	2.29228	-14.6176	1.38563e-41	3.65163e-40	83.6139
ZNF106	-1.34994	6.15822	-14.6148	1.42906e-41	3.75955e-40	83.5833
CTIF	-1.25013	4.85332	-14.6094	1.51452e-41	3.97746e-40	83.5255
FZD4	-1.73373	4.89321	-14.6056	1.57775e-41	4.13634e-40	83.4849
KCNAB1	-1.81242	1.55959	-14.6038	1.60932e-41	4.2118e-40	83.4652
CTNNAL1	-1.44381	5.19614	-14.5999	1.6781e-41	4.38423e-40	83.4236
PDZD2	-2.75137	4.36597	-14.59	1.86892e-41	4.87434e-40	83.3166
DNASE2B	-3.01469	-1.079	-14.5796	2.09113e-41	5.4445e-40	83.205
SYNJ2	1.48563	4.6591	14.5775	2.13913e-41	5.55989e-40	83.1824
FGF2	-2.42304	1.86509	-14.5713	2.28501e-41	5.92888e-40	83.1169
CBLC	2.7732	3.60381	14.5663	2.41303e-41	6.25033e-40	83.0627
MARCKSL1	1.83231	7.30648	14.5631	2.49845e-41	6.46052e-40	83.0281
RSPO2	-3.72404	-0.322084	-14.5535	2.77168e-41	7.15482e-40	82.925
FRMD4A	-1.40597	3.65305	-14.5503	2.86796e-41	7.39074e-40	82.8911
TONSL	1.88852	4.10398	14.5462	2.99598e-41	7.7075e-40	82.8477
GPBAR1	-2.05426	-0.0269436	-14.5441	3.0677e-41	7.87862e-40	82.8242
SLC24A4	-2.37721	0.0587859	-14.5381	3.26978e-41	8.38338e-40	82.7608
RXRG	-3.4981	-0.469802	-14.5361	3.34157e-41	8.55295e-40	82.7392
VEPH1	-3.52921	3.3172	-14.5307	3.54128e-41	9.0488e-40	82.6815
EML1	-1.91752	3.54467	-14.5177	4.07587e-41	1.03811e-39	82.5418
CENPU	2.11999	3.50235	14.5177	4.07641e-41	1.03811e-39	82.5417
SYN2	-2.90633	-1.01792	-14.5095	4.45183e-41	1.13181e-39	82.4542
MAMDC2	-3.38357	2.86555	-14.5041	4.71716e-41	1.19726e-39	82.3966
H2BC5	2.29998	3.82347	14.502	4.82706e-41	1.2231e-39	82.3737
TRAIP	1.6266	2.08139	14.5004	4.90998e-41	1.24203e-39	82.3568
ANGPT1	-2.69432	3.25723	-14.4938	5.27249e-41	1.3315e-39	82.286
FBLN5	-2.15599	5.3962	-14.4871	5.66858e-41	1.42914e-39	82.2141
PHACTR2	-1.62977	5.24935	-14.4839	5.86592e-41	1.47644e-39	82.1801
ITGA8	-2.46793	3.8734	-14.4822	5.97337e-41	1.50098e-39	82.162
SLC5A9	-3.1562	0.504185	-14.4795	6.15281e-41	1.54351e-39	82.1326
KLF4	-2.57367	4.82632	-14.4674	7.00448e-41	1.75425e-39	82.0038
DPYSL2	-1.77016	7.24431	-14.4658	7.1314e-41	1.78309e-39	81.986
SKA1	2.58557	1.8258	14.4533	8.15792e-41	2.03638e-39	81.8523
NARF	1.17138	6.03341	14.4503	8.41978e-41	2.09829e-39	81.821
FAM189A1	-2.91542	-0.592318	-14.4481	8.62514e-41	2.14593e-39	81.797
FANCD2	1.43746	3.75303	14.442	9.20825e-41	2.28725e-39	81.732
C20orf194	-1.32371	4.53742	-14.4078	1.3301e-40	3.29843e-39	81.3666
ADGRL2	-2.07486	5.14192	-14.4039	1.3869e-40	3.43366e-39	81.3251
VSIG4	-2.76291	5.3401	-14.3821	1.75186e-40	4.31601e-39	81.093
CDT1	2.45919	3.41767	14.3688	2.02069e-40	4.97024e-39	80.9511
PTH1R	-2.2136	1.11241	-14.3677	2.045e-40	5.02187e-39	80.9392
HSPB8	-2.32251	4.57357	-14.3566	2.30279e-40	5.64576e-39	80.8213
SFXN4	1.29948	4.5011	14.3378	2.81884e-40	6.89977e-39	80.6204
SALL4	2.81819	0.598418	14.3365	2.85737e-40	6.98279e-39	80.6069
COL6A6	-3.61392	2.39059	-14.3312	3.02554e-40	7.38183e-39	80.5501
HSD17B6	-3.29775	3.75147	-14.306	3.96207e-40	9.65125e-39	80.2821
MAP3K3	-1.07067	5.31039	-14.3035	4.0662e-40	9.88897e-39	80.2564
TMEM47	-1.90517	4.19934	-14.2899	4.70584e-40	1.14262e-38	80.1112
HS6ST2	3.43838	4.45196	14.2839	5.01845e-40	1.21657e-38	80.0473
FAM124B	-1.84888	0.685562	-14.2801	5.22731e-40	1.26518e-38	80.0068
GREM1	4.25178	4.36623	14.2791	5.28432e-40	1.27693e-38	79.996
WASF3	-2.19113	3.01411	-14.2759	5.46589e-40	1.3187e-38	79.9625
ANKS1A	-1.08368	5.86566	-14.2593	6.5296e-40	1.57282e-38	79.7858
HLA-E	-1.44121	9.79544	-14.2529	6.99043e-40	1.68115e-38	79.718
GAB1	-1.45981	4.60421	-14.2488	7.29978e-40	1.75276e-38	79.675
FLAD1	1.29201	5.56572	14.2483	7.33862e-40	1.75929e-38	79.6697
SEMA6D	-2.63826	2.08915	-14.2463	7.5027e-40	1.79578e-38	79.6478
TRAP1	1.08909	5.7893	14.2436	7.71498e-40	1.84367e-38	79.6201
SLCO1A2	-4.407	-1.01398	-14.2364	8.33165e-40	1.9879e-38	79.5437
CFL2	-1.50455	4.81807	-14.2344	8.5202e-40	2.02969e-38	79.5214
ITLN1	-3.96306	-0.872249	-14.227	9.21985e-40	2.1929e-38	79.443
KLF9	-1.68009	5.77284	-14.2222	9.70039e-40	2.30358e-38	79.3926
FGFR4	-3.1606	3.37629	-14.221	9.82104e-40	2.32857e-38	79.3803
SECISBP2L	-1.56027	6.20572	-14.2197	9.96503e-40	2.35901e-38	79.3658
KHDC4	1.41142	5.58198	14.2111	1.09241e-39	2.5805e-38	79.2745
C1QTNF6	2.02407	4.4666	14.211	1.09347e-39	2.5805e-38	79.2736
AHNAK	-2.19506	9.22101	-14.209	1.1167e-39	2.63121e-38	79.2527
ART4	-2.83535	0.0650421	-14.2049	1.16711e-39	2.74571e-38	79.2088
NOS1	-3.96401	-0.376562	-14.2003	1.22586e-39	2.87944e-38	79.16
LGI4	-1.74948	0.950683	-14.1916	1.34502e-39	3.15443e-38	79.0679
SIDT2	-1.10303	5.93348	-14.1639	1.80621e-39	4.2295e-38	78.775
CRABP2	4.48156	5.68255	14.1601	1.87988e-39	4.39519e-38	78.7352
MDK	2.64308	7.5521	14.1578	1.92768e-39	4.50001e-38	78.7103
C1QTNF2	-2.03435	0.377686	-14.1466	2.17143e-39	5.06121e-38	78.592
CASS4	-2.0594	2.88764	-14.1276	2.65925e-39	6.18869e-38	78.3907
PAX6	-1.54251	0.601747	-14.1164	2.99512e-39	6.95962e-38	78.2725
SLC25A10	1.93106	3.74078	14.1143	3.06244e-39	7.10515e-38	78.2504
DIPK2B	-1.66036	3.64833	-14.1065	3.32614e-39	7.70514e-38	78.1684
ANO2	-2.19914	-0.450057	-14.1009	3.53185e-39	8.16916e-38	78.1088
SHCBP1	2.05432	3.00596	14.1002	3.5564e-39	8.21339e-38	78.1019
CAB39L	-1.4881	3.63093	-14.0992	3.59568e-39	8.29143e-38	78.091
RASGEF1B	-1.53933	4.43663	-14.0858	4.14625e-39	9.54647e-38	77.9494
ADAMTS14	2.41323	2.24217	14.0835	4.24937e-39	9.76903e-38	77.925
LILRA5	-2.30813	1.70786	-14.0707	4.86806e-39	1.11744e-37	77.79
SLC1A1	-2.70512	3.9486	-14.0584	5.54723e-39	1.27141e-37	77.6603
S100A3	-2.40641	0.56826	-14.0511	5.9946e-39	1.37187e-37	77.5832
EPHA10	3.20913	2.72002	14.0471	6.25076e-39	1.42617e-37	77.5417
CILP2	3.28167	2.47744	14.0468	6.27072e-39	1.42857e-37	77.5385
MVB12B	-1.6299	4.60267	-14.0318	7.35668e-39	1.67345e-37	77.3798
LEPR	-2.31943	4.06559	-14.0299	7.50503e-39	1.70463e-37	77.36
CENPI	2.27752	1.85657	14.0295	7.53353e-39	1.70854e-37	77.3562
SRPX	-2.20939	2.81526	-14.0266	7.76672e-39	1.75879e-37	77.3259
PCYOX1	-1.15998	7.04485	-14.0253	7.87742e-39	1.78119e-37	77.3119
ARL13B	-1.07781	3.69066	-14.0162	8.67396e-39	1.95546e-37	77.2162
ZFP69B	1.48931	1.04881	14.0137	8.9114e-39	2.00599e-37	77.1894
DNAH14	1.76909	3.12143	14.0131	8.96949e-39	2.01607e-37	77.1829
CDKN3	2.53845	2.46265	14.0075	9.50912e-39	2.13419e-37	77.1249
CBX8	1.28703	3.48441	13.9964	1.06955e-38	2.39689e-37	77.0081
KIFC1	2.3704	4.0046	13.993	1.10958e-38	2.48294e-37	76.9716
SYT12	4.52756	2.80455	13.988	1.16952e-38	2.61319e-37	76.9193
AFF3	-3.24435	2.29722	-13.9714	1.39434e-38	3.11093e-37	76.7447
ADAMTSL4	-2.20677	4.49272	-13.9681	1.44419e-38	3.21741e-37	76.7098
GUCY1A2	-2.33995	3.3944	-13.9673	1.45579e-38	3.23848e-37	76.7018
BUB1	2.32011	3.9914	13.9655	1.48413e-38	3.29669e-37	76.6827
ZNF365	-2.29008	0.84791	-13.9536	1.68352e-38	3.72965e-37	76.5575
ARAP3	-1.36795	4.29518	-13.9536	1.68398e-38	3.72965e-37	76.5572
ZNF366	-2.10446	0.891265	-13.9524	1.70405e-38	3.76858e-37	76.5454
OLFML1	-1.79236	3.18877	-13.9473	1.79989e-38	3.97474e-37	76.4911
TMEM273	-1.77975	3.45283	-13.9424	1.89374e-38	4.17589e-37	76.4406
ITPRID2	-1.25591	6.89393	-13.9419	1.90445e-38	4.1934e-37	76.435
ACP5	-1.91456	6.7063	-13.933	2.09277e-38	4.60135e-37	76.3413
TK1	2.3559	5.29789	13.9306	2.14587e-38	4.71126e-37	76.3164
CHEK1	1.91584	3.61591	13.9292	2.17743e-38	4.77361e-37	76.3019
DOK2	-2.12789	3.89987	-13.9286	2.19147e-38	4.79745e-37	76.2955
CYBRD1	-2.11907	6.91456	-13.927	2.23001e-38	4.87476e-37	76.2782
GPER1	-2.40357	1.39364	-13.8937	3.17021e-38	6.92002e-37	75.9288
AURKA	2.24812	3.94741	13.8848	3.48109e-38	7.58767e-37	75.8359
ECE2	1.89104	3.25644	13.8706	4.04279e-38	8.79931e-37	75.6873
C1QTNF7	-3.05655	1.4192	-13.8625	4.4023e-38	9.56805e-37	75.6027
LMNB1	1.72241	5.14754	13.8523	4.90451e-38	1.0629e-36	75.4954
CCBE1	-3.262	2.06075	-13.8498	5.03603e-38	1.08984e-36	75.4691
CCDC69	-1.76116	5.46682	-13.8476	5.15074e-38	1.11307e-36	75.4467
PDK4	-2.78134	5.1555	-13.8435	5.38024e-38	1.16101e-36	75.4034
PDE2A	-1.82892	2.5236	-13.832	6.07477e-38	1.30902e-36	75.2828
CDH13	-2.0997	3.30539	-13.8303	6.18137e-38	1.33009e-36	75.2655
ECT2	1.88073	5.27438	13.8242	6.59394e-38	1.41685e-36	75.2014
PRKCH	-1.0977	5.1903	-13.8114	7.54222e-38	1.61831e-36	75.0679
PPP1R14A	-2.15739	2.76608	-13.808	7.81574e-38	1.67463e-36	75.0325
BZW2	1.25127	6.40421	13.804	8.14823e-38	1.74094e-36	74.9911
ERO1A	1.7409	7.43894	13.8028	8.25837e-38	1.76198e-36	74.9778
JPT2	1.07226	7.24215	13.8023	8.2981e-38	1.76796e-36	74.973
PMM2	1.08222	4.26633	13.7986	8.62547e-38	1.83182e-36	74.9346
DKC1	1.05628	6.10927	13.7985	8.63414e-38	1.83182e-36	74.9336
GIMAP4	-1.64902	4.89826	-13.7971	8.76086e-38	1.8561e-36	74.9191
DIXDC1	-1.31635	4.04374	-13.7941	9.04835e-38	1.91433e-36	74.8871
P3H4	1.82758	4.93822	13.7867	9.77581e-38	2.06535e-36	74.8103
ADTRP	-2.5902	1.83428	-13.7826	1.0207e-37	2.15271e-36	74.7674
FABP5	-2.25914	3.63409	-13.7825	1.02178e-37	2.15271e-36	74.7663
BMPER	-3.23662	0.6473	-13.7771	1.0812e-37	2.27473e-36	74.7102
PDE8B	-1.68048	2.40453	-13.776	1.09361e-37	2.29764e-36	74.6989
ITIH5	-2.78616	3.73659	-13.7659	1.21602e-37	2.55127e-36	74.5935
SLC25A25	-1.4249	4.57723	-13.7657	1.21866e-37	2.55329e-36	74.5913
IL17D	-1.76763	0.397527	-13.7593	1.30327e-37	2.723e-36	74.5247
PAFAH1B3	1.97182	4.74562	13.7539	1.37942e-37	2.87814e-36	74.4683
WIF1	-5.30322	2.56589	-13.7509	1.42351e-37	2.96603e-36	74.437
CXCR1	-2.8617	-0.539157	-13.749	1.45344e-37	3.02423e-36	74.4163
MMACHC	1.00893	3.27237	13.732	1.73716e-37	3.60963e-36	74.2392
DCAF13	1.24813	5.63006	13.7265	1.83996e-37	3.81798e-36	74.1821
TBX4	-2.59819	3.01808	-13.7156	2.06343e-37	4.27583e-36	74.0683
GPC3	-3.01544	4.32195	-13.7151	2.07386e-37	4.29156e-36	74.0633
RGS17	3.07882	2.56205	13.7147	2.08241e-37	4.30336e-36	74.0592
TIMELESS	1.51448	5.22516	13.7037	2.33633e-37	4.82152e-36	73.9449
PCDHGB7	-1.98119	1.7393	-13.7005	2.41504e-37	4.97715e-36	73.912
INTS8	1.0888	5.38669	13.699	2.45533e-37	5.05331e-36	73.8956
LBX2	1.77197	0.235981	13.6966	2.51613e-37	5.17141e-36	73.8713
NDRG4	-2.32197	2.89058	-13.689	2.72447e-37	5.59201e-36	73.7923
GNL3	1.05921	6.25359	13.6851	2.83963e-37	5.82047e-36	73.7512
CCT3	1.24274	8.1733	13.667	3.43219e-37	7.02555e-36	73.5629
HACD4	-1.62417	4.33316	-13.6519	4.01772e-37	8.21297e-36	73.4065
SFRP5	-3.67911	-0.773252	-13.6378	4.65658e-37	9.50608e-36	73.2599
MAD2L1	2.16937	3.70957	13.6342	4.83567e-37	9.85838e-36	73.2225
TIMM8A	1.12861	2.81277	13.632	4.94539e-37	1.00685e-35	73.2002
PID1	-2.3737	3.70972	-13.6303	5.03385e-37	1.02348e-35	73.1826
GALNT7	1.54028	6.04094	13.6273	5.19804e-37	1.05545e-35	73.1507
C8B	-4.25223	-0.418771	-13.6268	5.22548e-37	1.0596e-35	73.1455
CSRP1	-1.0054	8.00366	-13.6245	5.35099e-37	1.08214e-35	73.1219
ARHGAP24	-1.5113	3.8709	-13.6222	5.48231e-37	1.10722e-35	73.0978
SPC25	2.07796	1.74959	13.6185	5.69644e-37	1.14893e-35	73.0598
POLG2	1.1947	3.39055	13.6176	5.74869e-37	1.15793e-35	73.0507
RASL12	-1.69203	3.5578	-13.6084	6.32994e-37	1.27162e-35	72.955
SVEP1	-2.51205	4.18725	-13.6047	6.58063e-37	1.32023e-35	72.9165
TINCR	-3.23139	0.590009	-13.5956	7.23392e-37	1.44937e-35	72.8225
FIBIN	-2.44601	2.77646	-13.5952	7.26665e-37	1.454e-35	72.818
PAK1	1.09583	6.29316	13.5867	7.9424e-37	1.58712e-35	72.7297
NXF3	-3.1025	-0.74645	-13.5856	8.03189e-37	1.60288e-35	72.7186
TPPP3	-3.02851	4.77128	-13.5651	9.94293e-37	1.97904e-35	72.5066
HHIP	-4.67442	2.56415	-13.5575	1.07691e-36	2.14066e-35	72.4273
SLC44A2	-1.03032	7.67002	-13.5563	1.09055e-36	2.16494e-35	72.4148
SYNDIG1L	-2.97345	-0.824283	-13.5553	1.1014e-36	2.18227e-35	72.405
IL1RL1	-3.58359	1.62748	-13.5552	1.10217e-36	2.18227e-35	72.4043
ALOX5	-2.04937	5.53842	-13.547	1.20093e-36	2.3747e-35	72.3191
ECRG4	-3.6727	0.0955289	-13.5394	1.29997e-36	2.5672e-35	72.2404
CLSPN	2.3303	2.25058	13.533	1.38875e-36	2.73893e-35	72.1748
MRC1	-2.92062	6.09918	-13.5274	1.47222e-36	2.89978e-35	72.1168
SLC50A1	1.59273	6.45081	13.5267	1.48394e-36	2.91906e-35	72.1089
SPATS2	1.12036	4.94145	13.5234	1.53608e-36	3.01771e-35	72.0746
IL33	-2.67678	4.35235	-13.5119	1.73113e-36	3.39646e-35	71.9559
FFAR4	-2.75645	1.05435	-13.5116	1.73514e-36	3.39993e-35	71.9536
ADH1B	-4.77222	4.39756	-13.4885	2.20801e-36	4.31532e-35	71.7143
MANF	1.27536	6.21421	13.4828	2.34196e-36	4.57038e-35	71.6558
TFB2M	1.12118	4.44347	13.4827	2.34456e-36	4.57038e-35	71.6547
FIGNL1	1.42903	3.88503	13.4773	2.48007e-36	4.82832e-35	71.5989
ARHGEF6	-1.61032	4.64161	-13.4483	3.34977e-36	6.5131e-35	71.3004
PLSCR4	-1.56051	4.52611	-13.4475	3.37747e-36	6.55853e-35	71.2922
RAD51	1.92886	2.31245	13.4443	3.49196e-36	6.77216e-35	71.2591
GINS4	1.99756	2.28314	13.44	3.651e-36	7.07154e-35	71.2149
MRPL3	1	6.4051	13.4367	3.77921e-36	7.30116e-35	71.1806
HPSE2	-2.91792	-0.563772	-13.4337	3.89876e-36	7.52252e-35	71.1497
SYNE3	-1.90265	3.1893	-13.4238	4.31855e-36	8.32188e-35	71.0482
TRAF4	1.25586	6.60997	13.4218	4.41102e-36	8.48926e-35	71.0271
RPP40	1.4265	2.37319	13.415	4.73223e-36	9.09586e-35	70.9573
CENPE	2.23002	3.04053	13.4141	4.77714e-36	9.17052e-35	70.9479
KRT4	-4.54069	1.11752	-13.4127	4.84626e-36	9.29144e-35	70.9337
ZBED2	-2.67729	1.81045	-13.4092	5.02716e-36	9.62605e-35	70.8973
EPCAM	1.47529	8.60574	13.4084	5.0699e-36	9.69563e-35	70.8889
GATA6	-2.25132	3.58374	-13.3988	5.5992e-36	1.06943e-34	70.7903
ANXA3	-2.28391	5.59851	-13.3874	6.29939e-36	1.20165e-34	70.6733
SLC39A11	1.23184	5.94942	13.38	6.79973e-36	1.29383e-34	70.5974
ZBTB4	-1.07472	6.78503	-13.3796	6.82657e-36	1.2973e-34	70.5935
NECTIN4	2.13381	5.59899	13.3772	7.00154e-36	1.32889e-34	70.5683
KIF23	2.16541	3.621	13.3764	7.0549e-36	1.33734e-34	70.5608
CDC25A	2.06748	1.89402	13.3743	7.21627e-36	1.36621e-34	70.5383
ZYG11A	3.68339	0.413531	13.371	7.46025e-36	1.40888e-34	70.5053
NRN1	-2.2109	2.60659	-13.3679	7.70442e-36	1.45318e-34	70.4734
SRGAP2C	-1.13913	2.5166	-13.3674	7.74905e-36	1.45977e-34	70.4676
HYAL2	-1.23308	6.19052	-13.3653	7.91363e-36	1.48892e-34	70.4468
FKBP11	1.62747	5.33341	13.3622	8.17162e-36	1.53555e-34	70.4149
PGM2L1	1.66759	5.08232	13.3604	8.33055e-36	1.56348e-34	70.3958
RCCD1	1.21714	3.51959	13.3588	8.46922e-36	1.58753e-34	70.3794
ROR1	-2.18229	3.06703	-13.3586	8.48792e-36	1.58907e-34	70.3772
S1PR4	-1.94205	2.48705	-13.3456	9.70391e-36	1.81e-34	70.2442
TNS2	-1.56634	6.22755	-13.3424	1.00287e-35	1.86827e-34	70.2116
COL11A1	4.95609	3.6496	13.3376	1.05439e-35	1.96183e-34	70.1618
ENTPD8	3.48499	0.88949	13.3298	1.14313e-35	2.12433e-34	70.0816
VAMP2	-1.24461	5.87278	-13.3284	1.15952e-35	2.15216e-34	70.0674
KCNK3	-3.24684	2.94755	-13.3217	1.24237e-35	2.3031e-34	69.9989
MTARC2	-1.71043	3.9987	-13.3198	1.26742e-35	2.34667e-34	69.9791
PCDH17	-1.76904	4.30888	-13.3105	1.39516e-35	2.58002e-34	69.8837
XYLB	1.40596	2.3156	13.3007	1.54298e-35	2.8499e-34	69.7838
C5orf34	1.74652	1.63613	13.2959	1.62202e-35	2.99223e-34	69.7342
PROS1	-1.79446	5.391	-13.2934	1.66436e-35	3.06659e-34	69.7086
FRY	-1.71514	4.93664	-13.2884	1.75178e-35	3.22375e-34	69.6577
GATA2	-1.97173	3.54003	-13.2862	1.79161e-35	3.29304e-34	69.6354
POLR2H	1.09919	5.5515	13.2782	1.94659e-35	3.57355e-34	69.553
KDM5B	1.03089	6.78229	13.2716	2.08308e-35	3.81949e-34	69.4858
LMOD1	-2.01632	3.9545	-13.2618	2.30447e-35	4.21521e-34	69.3855
BMX	-2.43185	-0.132004	-13.2601	2.34529e-35	4.28468e-34	69.368
PRDM11	-1.2546	3.34444	-13.2548	2.47612e-35	4.51824e-34	69.3141
NCF2	-1.86432	5.32122	-13.2478	2.66183e-35	4.85126e-34	69.2423
CRTAC1	-3.95488	3.83932	-13.2464	2.70046e-35	4.91575e-34	69.228
IHH	-3.58598	-1.01402	-13.2459	2.71534e-35	4.93689e-34	69.2226
MYH10	-1.59549	6.69385	-13.2367	2.9822e-35	5.41557e-34	69.1295
KLF2	-1.97703	4.44463	-13.236	3.00523e-35	5.45085e-34	69.1219
REM1	-1.74233	0.264097	-13.2314	3.14967e-35	5.70599e-34	69.0753
SYNPO2	-2.0708	3.92243	-13.2274	3.28425e-35	5.94269e-34	69.0337
WNT7A	-4.11722	0.0974148	-13.2262	3.32502e-35	6.00927e-34	69.0215
LRP2BP	-1.97367	2.05963	-13.2178	3.62242e-35	6.53895e-34	68.9364
TMOD1	-2.08643	1.61529	-13.2155	3.71052e-35	6.69e-34	68.9125
PREX2	-2.28025	2.81733	-13.2074	4.03347e-35	7.26361e-34	68.8297
PEBP4	-4.59072	2.92256	-13.2066	4.06621e-35	7.31385e-34	68.8217
ALOX5AP	-2.22903	5.14772	-13.1851	5.07082e-35	9.11001e-34	68.6025
RAB40A	-1.83129	-0.0192763	-13.1761	5.56311e-35	9.98258e-34	68.5105
FAT3	-3.04608	0.0648112	-13.1726	5.76296e-35	1.03289e-33	68.4754
FAM13C	-1.92676	1.27431	-13.1598	6.57569e-35	1.17717e-33	68.3444
AQP11	1.34619	0.76192	13.1565	6.80023e-35	1.21592e-33	68.3111
MAST1	2.40149	0.364352	13.1475	7.45483e-35	1.3314e-33	68.2199
MMRN1	-2.61973	2.83301	-13.1466	7.52837e-35	1.34294e-33	68.2101
SORBS1	-1.79047	4.52234	-13.1437	7.75775e-35	1.38223e-33	68.1803
PAPSS2	-1.74385	6.2883	-13.137	8.3097e-35	1.47883e-33	68.1121
CENPK	1.92235	2.32447	13.1352	8.46246e-35	1.50252e-33	68.094
THBS2	2.56286	6.8841	13.1352	8.46266e-35	1.50252e-33	68.094
GKN2	-5.18156	0.988357	-13.1334	8.62154e-35	1.52893e-33	68.0755
SOX5	-2.11543	1.02606	-13.1312	8.81711e-35	1.56178e-33	68.0532
APOA1	-2.40865	-1.95137	-13.1298	8.93808e-35	1.58136e-33	68.0397
ICAM2	-1.50929	3.49274	-13.1181	1.00755e-34	1.78052e-33	67.9208
STRA6	3.7469	2.33629	13.1177	1.01188e-34	1.78607e-33	67.9165
CCN5	-2.448	3.13644	-13.1147	1.04327e-34	1.83934e-33	67.8862
SAMD10	1.55222	3.37022	13.114	1.05133e-34	1.8514e-33	67.8786
NTN4	-1.92546	5.60232	-13.1127	1.06558e-34	1.87431e-33	67.8652
GMFG	-1.63324	4.39906	-13.1099	1.09608e-34	1.92367e-33	67.8372
PDE1B	-1.79096	2.02835	-13.1099	1.09619e-34	1.92367e-33	67.8371
SCN7A	-3.03967	3.59571	-13.1018	1.19122e-34	2.08802e-33	67.7545
EPB41L2	-1.55079	5.42746	-13.0983	1.23457e-34	2.1615e-33	67.7191
CYP24A1	4.99995	3.72204	13.0978	1.24083e-34	2.16994e-33	67.714
AGTR1	-2.68864	0.502539	-13.0901	1.3427e-34	2.34539e-33	67.6357
HNF4G	3.09794	2.13617	13.0829	1.44503e-34	2.52122e-33	67.5628
ZFYVE9	-1.37355	4.32695	-13.0812	1.47056e-34	2.5628e-33	67.5454
SLC11A1	-2.01323	4.85773	-13.0669	1.70203e-34	2.95937e-33	67.4003
PTGER4	-1.86312	3.7299	-13.0647	1.74049e-34	3.02278e-33	67.3781
JAML	-2.03493	4.47513	-13.0605	1.81673e-34	3.15156e-33	67.3356
SSTR1	-3.28893	1.1342	-13.0582	1.86065e-34	3.22406e-33	67.3118
HSD17B4	-1.03423	6.87393	-13.0566	1.89017e-34	3.27146e-33	67.2962
KPNA2	1.76177	6.32704	13.0547	1.9287e-34	3.33434e-33	67.2762
PCOLCE2	-3.16655	2.12417	-13.0446	2.13791e-34	3.68758e-33	67.1739
PGM5	-2.39253	2.98451	-13.0434	2.16302e-34	3.72665e-33	67.1624
LIMCH1	-1.83556	7.14912	-13.0424	2.18594e-34	3.76185e-33	67.1519
ARHGEF16	1.58554	4.9915	13.0361	2.33149e-34	4.00778e-33	67.0879
MNX1	3.19306	0.322588	13.0151	2.88835e-34	4.95937e-33	66.8753
ACSS3	-2.20999	3.16299	-13.0145	2.90626e-34	4.98447e-33	66.8691
C2CD4A	3.40604	2.50716	13.0098	3.04884e-34	5.22308e-33	66.8216
TYMS	1.67117	4.14975	13.0093	3.06442e-34	5.24384e-33	66.8165
CCDC150	2.06942	0.757706	13.0038	3.23935e-34	5.53692e-33	66.7614
CCL14	-2.71863	0.0174862	-13.0025	3.28239e-34	5.60414e-33	66.7483
UBL3	-1.19086	6.22033	-12.996	3.50663e-34	5.97352e-33	66.6827
LPL	-3.14324	4.98836	-12.9853	3.91391e-34	6.65981e-33	66.5737
ANKRD29	-2.97983	3.5679	-12.9688	4.62941e-34	7.85961e-33	66.407
CBX3	1.00219	7.5805	12.9665	4.73533e-34	8.03042e-33	66.3845
RALGPS2	1.55838	4.83837	12.9647	4.8242e-34	8.17196e-33	66.3661
CD300LF	-2.08807	2.97425	-12.96	5.05924e-34	8.56054e-33	66.3189
CYP27B1	1.98046	2.33497	12.9575	5.19135e-34	8.77425e-33	66.2933
TMEM150B	-2.11667	1.48512	-12.9556	5.29503e-34	8.9395e-33	66.2736
LHFPL3	-3.27693	-1.02595	-12.9482	5.70773e-34	9.62551e-33	66.1991
P2RY6	2.527	3.39971	12.9443	5.93661e-34	1.00003e-32	66.1601
SLC5A6	1.05932	5.0196	12.9438	5.96902e-34	1.00438e-32	66.1547
PRICKLE2	-1.5339	3.86473	-12.9397	6.22036e-34	1.0455e-32	66.1138
ZNF485	1.13747	1.5787	12.9373	6.37561e-34	1.07041e-32	66.0893
CD83	-1.67154	4.69722	-12.9358	6.47408e-34	1.08574e-32	66.0741
XDH	3.18244	3.2215	12.9311	6.78936e-34	1.13735e-32	66.0269
PLA2G1B	-3.93725	0.595276	-12.9262	7.13383e-34	1.19373e-32	65.9778
XPR1	1.62584	6.99925	12.9239	7.30515e-34	1.22105e-32	65.9542
UTRN	-1.49534	6.80341	-12.9197	7.62613e-34	1.27329e-32	65.9115
LMO7	-1.57096	7.8438	-12.9081	8.57453e-34	1.42849e-32	65.7952
MYO7B	-2.57252	0.554178	-12.9023	9.09755e-34	1.51396e-32	65.7364
FAM124A	-1.51051	1.25815	-12.9001	9.29784e-34	1.54559e-32	65.7148
CYRIA	-1.60512	4.08872	-12.8988	9.42587e-34	1.56515e-32	65.7012
MOCS1	-1.50962	3.62685	-12.8979	9.51101e-34	1.57755e-32	65.6923
SLC12A4	-1.09523	5.6545	-12.8974	9.55576e-34	1.58324e-32	65.6876
MT1M	-2.92879	1.0118	-12.8933	9.96403e-34	1.64908e-32	65.6461
SLC31A2	-1.61339	1.19296	-12.8885	1.0466e-33	1.72837e-32	65.5973
CST1	4.97633	1.34291	12.8732	1.22227e-33	2.01408e-32	65.4433
CRY2	-1.26352	5.56132	-12.8636	1.34618e-33	2.21584e-32	65.3474
TMEM79	1.20943	3.23554	12.8564	1.4492e-33	2.38282e-32	65.2742
SHANK3	-1.43383	4.5554	-12.856	1.45456e-33	2.38906e-32	65.2706
DTL	1.87002	3.58274	12.8518	1.51777e-33	2.48746e-32	65.2284
PTTG1	2.01831	4.04067	12.8515	1.52271e-33	2.49286e-32	65.2251
RIPOR1	-1.3424	5.75944	-12.8489	1.56362e-33	2.55706e-32	65.1988
PDK1	1.51967	4.7297	12.8444	1.63543e-33	2.67161e-32	65.1543
RFC4	1.52762	3.8714	12.8396	1.71696e-33	2.79876e-32	65.106
DNAJC22	2.95291	2.27526	12.8344	1.8107e-33	2.94839e-32	65.0532
RSPO4	-3.1218	0.459974	-12.8311	1.87203e-33	3.04497e-32	65.0201
MEFV	-1.92675	0.389203	-12.8302	1.88798e-33	3.06762e-32	65.0117
MSI2	1.1595	6.19218	12.829	1.91148e-33	3.10246e-32	64.9994
NEXN	-1.6775	3.50554	-12.8215	2.06168e-33	3.34266e-32	64.9244
STOM	-1.3603	8.05999	-12.8213	2.06721e-33	3.34804e-32	64.9217
PLEKHA8	1.16717	4.25805	12.818	2.13684e-33	3.45711e-32	64.8888
ZEB1	-1.47317	4.51451	-12.8087	2.34657e-33	3.79236e-32	64.7959
CYP27A1	-2.00757	5.84788	-12.8064	2.40291e-33	3.87928e-32	64.7723
GALNT18	-1.61368	4.77978	-12.8053	2.42903e-33	3.91727e-32	64.7616
APBB1	-1.57888	4.33438	-12.805	2.43762e-33	3.92693e-32	64.7581
STARD9	-1.9236	3.17006	-12.8011	2.53345e-33	4.07696e-32	64.7198
CYP17A1	-2.28442	-1.39692	-12.799	2.5876e-33	4.15968e-32	64.6988
EFEMP1	-2.00496	6.62225	-12.7897	2.84299e-33	4.56539e-32	64.6054
DBNDD1	1.76451	4.63629	12.7854	2.97071e-33	4.76037e-32	64.5618
LYPD1	2.92834	1.21831	12.7845	2.9985e-33	4.79982e-32	64.5526
PLEKHO2	-1.23364	5.59334	-12.7703	3.45942e-33	5.53178e-32	64.4106
ARHGAP18	-1.25342	5.73479	-12.7678	3.54894e-33	5.66894e-32	64.3853
NPM3	1.53837	4.18963	12.7658	3.62087e-33	5.77773e-32	64.3654
SLC7A7	-1.639	5.10452	-12.7576	3.93227e-33	6.26801e-32	64.2835
RBP4	-3.26095	1.64639	-12.7572	3.9488e-33	6.28774e-32	64.2793
SNCA	-1.78609	1.32061	-12.7551	4.03088e-33	6.41169e-32	64.2589
ANO7	1.62841	1.37119	12.7534	4.10121e-33	6.5167e-32	64.2417
SPRED3	2.15226	1.17902	12.7531	4.11451e-33	6.53098e-32	64.2385
ZBTB47	-1.13687	3.80969	-12.7455	4.44227e-33	7.04384e-32	64.1625
GNG11	-2.05476	4.8931	-12.7454	4.44794e-33	7.04544e-32	64.1612
IL7R	-2.2585	5.59676	-12.7439	4.5134e-33	7.14165e-32	64.1467
CENPL	1.27139	2.97151	12.7432	4.54391e-33	7.18241e-32	64.14
CDK1	2.07992	4.51305	12.7415	4.62275e-33	7.2994e-32	64.1229
HYAL1	-2.76175	3.61147	-12.7406	4.6659e-33	7.35986e-32	64.1137
PTPRM	-1.62151	5.66747	-12.7374	4.82073e-33	7.59616e-32	64.0813
MRM1	1.19095	2.97121	12.7299	5.19506e-33	8.17749e-32	64.0071
SMAD7	-1.13777	4.90573	-12.7169	5.92623e-33	9.31872e-32	63.8764
CNKSR2	-2.47148	0.313911	-12.7118	6.23371e-33	9.79204e-32	63.8262
SEC14L6	-2.9527	2.08872	-12.7034	6.78622e-33	1.06489e-31	63.7419
JUND	-1.4507	7.00541	-12.6992	7.07907e-33	1.10969e-31	63.7
PLK4	1.73576	2.74032	12.6982	7.15038e-33	1.11971e-31	63.69
HOXA5	-1.68941	2.29246	-12.6962	7.29963e-33	1.1419e-31	63.6695
CLCN2	1.25319	2.86868	12.6949	7.391e-33	1.155e-31	63.6572
SLC27A3	-1.45294	5.05099	-12.6946	7.4139e-33	1.15738e-31	63.6541
HOXA4	-2.02932	-0.237838	-12.6815	8.46071e-33	1.31672e-31	63.5231
SERPING1	-1.61401	8.16971	-12.6774	8.81201e-33	1.36998e-31	63.4827
ATP1A2	-2.81423	0.695788	-12.6771	8.84213e-33	1.37325e-31	63.4793
ANKRD33B	-2.18524	1.78743	-12.6738	9.13952e-33	1.41798e-31	63.4465
COL1A1	2.73593	10.6067	12.6692	9.57296e-33	1.48219e-31	63.4005
PARPBP	1.78146	2.27552	12.6607	1.04285e-32	1.61301e-31	63.3155
IL1RL2	2.03085	1.27195	12.6556	1.09738e-32	1.69562e-31	63.2649
WNT3	1.75075	2.99235	12.6535	1.12093e-32	1.73024e-31	63.2439
GCNT3	3.85716	3.76405	12.652	1.13732e-32	1.75374e-31	63.2295
MMP1	4.35922	4.28776	12.6476	1.18865e-32	1.8295e-31	63.1857
TOX2	-1.84352	2.63862	-12.6476	1.18887e-32	1.8295e-31	63.1855
PSMG3	1.40282	5.09694	12.6458	1.21007e-32	1.86023e-31	63.1679
CCRL2	-1.81569	2.81672	-12.6411	1.26874e-32	1.94844e-31	63.121
ID4	-2.39032	3.76738	-12.6346	1.35422e-32	2.07762e-31	63.0562
CRIM1	-1.50127	6.35851	-12.6342	1.35956e-32	2.08369e-31	63.0523
NEDD9	-1.88266	7.02334	-12.631	1.40456e-32	2.15048e-31	63.02
PDLIM1	-1.10997	7.17877	-12.6188	1.58731e-32	2.42782e-31	62.8986
NPNT	-2.42835	5.87228	-12.6184	1.59288e-32	2.43389e-31	62.8952
SGCA	-2.45756	1.72158	-12.6154	1.64279e-32	2.50762e-31	62.8645
BPHL	1.16606	4.14746	12.6138	1.66802e-32	2.54356e-31	62.8494
UQCC2	1.33352	5.15539	12.606	1.80473e-32	2.74925e-31	62.7712
B4GALT2	1.14765	5.79124	12.6053	1.81756e-32	2.76601e-31	62.7642
MRAS	-1.20636	4.43508	-12.603	1.85999e-32	2.82775e-31	62.7413
ZC3HAV1L	1.44867	2.16109	12.5922	2.07229e-32	3.14734e-31	62.6341
ABCG1	-1.57833	5.28908	-12.5915	2.08521e-32	3.16379e-31	62.6279
PDCD2L	1.32202	2.85506	12.5896	2.12609e-32	3.22258e-31	62.6086
NCAPG2	1.53721	4.59836	12.5874	2.17455e-32	3.29119e-31	62.5863
AGTR2	-4.67452	0.496124	-12.5873	2.17571e-32	3.29119e-31	62.5857
MCM2	1.72137	5.32892	12.5848	2.23067e-32	3.37096e-31	62.561
CCDC50	-1.09822	5.7457	-12.5811	2.31423e-32	3.49375e-31	62.5245
FEN1	1.41016	4.7592	12.5718	2.53948e-32	3.82455e-31	62.4323
TPRG1	-1.84883	1.99376	-12.5718	2.5405e-32	3.82455e-31	62.4319
TNS3	-1.1969	7.31251	-12.5692	2.60828e-32	3.92202e-31	62.4058
RASGRF1	-3.39127	3.10099	-12.5502	3.15362e-32	4.73732e-31	62.2174
NES	-1.81276	5.45565	-12.5499	3.16382e-32	4.74792e-31	62.2142
HEATR1	1.01682	5.51954	12.5465	3.27117e-32	4.90416e-31	62.1811
HLX	-1.38139	3.09935	-12.5416	3.43615e-32	5.14132e-31	62.1322
PUS7	1.15859	4.33633	12.5384	3.54664e-32	5.30138e-31	62.1008
IQCN	-2.4698	2.30769	-12.538	3.56057e-32	5.31695e-31	62.0969
SUV39H2	1.1808	3.20183	12.5316	3.79675e-32	5.66404e-31	62.0332
RNF122	-1.188	3.32208	-12.5311	3.81543e-32	5.6863e-31	62.0283
SELENOP	-2.03408	6.41396	-12.5296	3.87316e-32	5.76666e-31	62.0134
TDRKH	1.24345	4.77287	12.5224	4.16105e-32	6.18921e-31	61.9423
C12orf49	-1.15582	6.58239	-12.5155	4.45679e-32	6.62259e-31	61.8742
FRMD4B	-1.20205	4.99284	-12.5102	4.69833e-32	6.97465e-31	61.8218
RAD54B	1.47743	1.30783	12.5101	4.70547e-32	6.9784e-31	61.8203
TRIP13	2.30494	3.74307	12.5013	5.13715e-32	7.60369e-31	61.7332
RFLNB	-1.3371	4.13176	-12.4955	5.43993e-32	8.03992e-31	61.6764
SHROOM4	-1.99911	4.45083	-12.4955	5.44251e-32	8.03992e-31	61.6759
LILRA1	-1.70313	0.288909	-12.49	5.74746e-32	8.48213e-31	61.6218
HMGA1	1.92723	7.48365	12.4781	6.47175e-32	9.53244e-31	61.504
NAT9	1.004	5.11067	12.4772	6.52992e-32	9.60876e-31	61.4951
SELPLG	-1.67728	5.15708	-12.4754	6.64837e-32	9.77355e-31	61.4773
IPO4	1.22837	2.50321	12.4739	6.74999e-32	9.91331e-31	61.4623
ZEB2	-1.61068	5.48475	-12.4648	7.38762e-32	1.08392e-30	61.3727
SH3BP5	-1.56788	3.55566	-12.4577	7.93296e-32	1.16281e-30	61.302
WFDC1	-2.11934	2.1606	-12.455	8.1424e-32	1.19235e-30	61.2762
GJA5	-1.78628	4.59626	-12.4512	8.45521e-32	1.23696e-30	61.2388
PITX1	4.01688	2.20916	12.447	8.81958e-32	1.28902e-30	61.1969
GIPC2	-2.44966	1.10691	-12.4457	8.93406e-32	1.30449e-30	61.1841
KAT2B	-1.25666	4.50934	-12.4456	8.94754e-32	1.3052e-30	61.1826
PILRA	-1.73975	3.36726	-12.4436	9.12079e-32	1.32919e-30	61.1636
ACP6	1.23126	4.58482	12.4408	9.3762e-32	1.3651e-30	61.1362
NTRK3	-2.38907	0.399134	-12.4407	9.38723e-32	1.36539e-30	61.135
SOCS2	-2.15739	4.15533	-12.4375	9.69818e-32	1.40926e-30	61.1027
B3GNTL1	1.14633	3.04104	12.4284	1.06142e-31	1.54089e-30	61.0131
JPT1	1.49289	6.96097	12.4232	1.11743e-31	1.62064e-30	60.9621
CPNE7	2.64713	2.01762	12.4164	1.19549e-31	1.7322e-30	60.8951
TWNK	1.17631	3.66726	12.415	1.21191e-31	1.75432e-30	60.8816
CACNA2D2	-3.78107	4.86373	-12.4003	1.40233e-31	2.02801e-30	60.7368
ARRB1	-1.43258	5.78054	-12.3971	1.44779e-31	2.08977e-30	60.7051
TLR4	-1.86045	4.15118	-12.3962	1.46063e-31	2.10629e-30	60.6964
CSF3	-3.8576	-0.00105462	-12.3939	1.49486e-31	2.1536e-30	60.6734
LPCAT3	-1.09874	4.33058	-12.381	1.6983e-31	2.43971e-30	60.5468
NDRG2	-1.80441	5.16649	-12.379	1.73329e-31	2.48761e-30	60.5265
SNRPE	1.06728	5.50725	12.3635	2.01998e-31	2.89358e-30	60.3747
HSPD1	1.16149	8.17301	12.3624	2.04225e-31	2.92271e-30	60.3638
P4HA3	2.00596	2.28592	12.3607	2.07697e-31	2.9696e-30	60.3471
PLCXD2	-2.00633	-0.491092	-12.36	2.09234e-31	2.98874e-30	60.3398
HYLS1	1.17181	2.56209	12.3565	2.16447e-31	3.08886e-30	60.3061
NTNG1	-3.31268	0.124064	-12.3563	2.16992e-31	3.09372e-30	60.3036
FOXP3	1.79598	2.10699	12.3504	2.30011e-31	3.27625e-30	60.2458
SOBP	-1.88721	1.90966	-12.3489	2.33509e-31	3.32294e-30	60.2309
PRR19	1.75701	0.597333	12.3462	2.3973e-31	3.40827e-30	60.2048
MYO1B	-1.00567	7.32051	-12.3456	2.41138e-31	3.42507e-30	60.199
PGR	-2.16556	1.16386	-12.3455	2.41374e-31	3.42521e-30	60.198
UBASH3B	-1.84368	3.66226	-12.3389	2.5782e-31	3.65515e-30	60.1326
MAPK4	-3.84135	0.291041	-12.3275	2.88608e-31	4.0878e-30	60.0207
OIP5	1.89822	0.8681	12.3204	3.09489e-31	4.37536e-30	59.9514
MS4A15	-4.75784	2.00199	-12.3179	3.17296e-31	4.48155e-30	59.9266
LIMD1	-1.21851	5.98422	-12.3174	3.1886e-31	4.49944e-30	59.9218
CCDC152	-1.53334	0.88213	-12.3162	3.2243e-31	4.54557e-30	59.9107
CTDSPL	-1.13116	5.76398	-12.3059	3.57106e-31	5.02974e-30	59.8094
SLC2A5	2.40078	2.47248	12.3009	3.75231e-31	5.2752e-30	59.7603
PDGFB	-1.52261	4.44006	-12.2916	4.11466e-31	5.77924e-30	59.6688
IKBKE	1.11723	4.16504	12.2813	4.5533e-31	6.38348e-30	59.5683
P3H2	-2.87456	4.28927	-12.2795	4.63496e-31	6.49195e-30	59.5507
RIMS4	-3.21012	-1.05517	-12.2766	4.77048e-31	6.67559e-30	59.5221
KRT80	2.20877	5.28696	12.2753	4.83029e-31	6.75303e-30	59.5097
GFRA2	-2.023	0.113668	-12.2671	5.23738e-31	7.31541e-30	59.4295
SEPTIN10	-1.06002	5.87514	-12.2665	5.27031e-31	7.35462e-30	59.4232
CYP4B1	-4.28608	5.2437	-12.2507	6.15487e-31	8.58108e-30	59.2693
TPBG	1.56369	5.07442	12.2498	6.21078e-31	8.65105e-30	59.2603
TSPAN7	-2.78174	3.91041	-12.2487	6.27701e-31	8.72724e-30	59.2498
MMP13	4.63002	2.05356	12.2467	6.40499e-31	8.897e-30	59.2298
ATAD2	1.58678	5.22543	12.2353	7.16183e-31	9.92097e-30	59.119
RHBG	2.66621	-0.956478	12.2312	7.46115e-31	1.03167e-29	59.0784
PC	1.56204	4.93201	12.2288	7.63912e-31	1.05531e-29	59.055
MDGA1	-1.99372	2.43733	-12.2244	7.9775e-31	1.10106e-29	59.012
REEP1	-2.495	1.17889	-12.2236	8.03592e-31	1.10811e-29	59.0048
ASAH2B	1.02284	1.9535	12.2211	8.24142e-31	1.13541e-29	58.9797
TTC28	-1.35051	4.6196	-12.2176	8.53239e-31	1.17443e-29	58.9453
SAMHD1	-1.33102	6.97628	-12.2137	8.85922e-31	1.21609e-29	58.908
SCAI	-1.21466	3.7938	-12.2125	8.96559e-31	1.22958e-29	58.8962
SPDL1	1.15868	3.38834	12.2124	8.9768e-31	1.23e-29	58.8949
AVL9	1.00116	6.24145	12.2121	8.99937e-31	1.23198e-29	58.8924
CHRDL1	-3.15285	3.63227	-12.2101	9.18142e-31	1.25576e-29	58.8726
ACOXL	-2.60908	1.88189	-12.2039	9.75699e-31	1.33328e-29	58.8123
COL3A1	2.37373	10.2939	12.2018	9.96643e-31	1.36067e-29	58.7912
RBMS3	-1.90113	3.93987	-12.1768	1.27396e-30	1.73771e-29	58.5477
FAM83D	2.09877	3.27509	12.1732	1.31968e-30	1.79845e-29	58.5127
STAC	-2.73798	2.38438	-12.1702	1.35849e-30	1.84968e-29	58.4839
RANBP3L	-2.18737	-0.301706	-12.1644	1.43797e-30	1.95613e-29	58.4275
VIM	-1.39754	9.44669	-12.1635	1.45082e-30	1.97184e-29	58.4187
C1orf115	-1.93316	4.34135	-12.163	1.45776e-30	1.9795e-29	58.414
SLC46A2	-3.27054	1.44246	-12.1607	1.49206e-30	2.02425e-29	58.3909
TRIM59	1.35738	3.13723	12.1595	1.50851e-30	2.04473e-29	58.38
BCL2L15	2.84718	2.82346	12.157	1.54671e-30	2.09464e-29	58.3552
STYK1	2.15404	2.6972	12.1538	1.59664e-30	2.16032e-29	58.3237
ARHGAP44	-2.02245	4.33929	-12.1513	1.63628e-30	2.21198e-29	58.2994
PCDHGC3	-1.76118	3.77142	-12.147	1.70643e-30	2.30475e-29	58.2577
TNFSF12	-1.32832	4.6715	-12.1462	1.71874e-30	2.31931e-29	58.2506
SNORC	1.95315	0.24658	12.1406	1.81592e-30	2.44826e-29	58.196
KCNJ5	-2.43069	2.50671	-12.1394	1.83755e-30	2.47521e-29	58.1843
WFDC12	-2.73565	-2.30297	-12.1353	1.91292e-30	2.57445e-29	58.1444
SCN2B	-2.38336	0.00861023	-12.1326	1.96416e-30	2.63871e-29	58.1182
SH3BGRL	-1.02072	6.74124	-12.1302	2.0121e-30	2.70071e-29	58.0943
MINAR1	1.68247	0.456825	12.1298	2.01929e-30	2.70796e-29	58.0907
FOSB	-3.81815	5.18705	-12.1204	2.21373e-30	2.96609e-29	57.9996
PHLDA2	2.25317	4.23705	12.1196	2.23036e-30	2.98573e-29	57.9921
BCL9	1.22003	5.48764	12.1161	2.30897e-30	3.0855e-29	57.9578
CBX4	1.01218	5.294	12.1159	2.31365e-30	3.08902e-29	57.9558
IRAK1	1.12052	7.27875	12.115	2.3345e-30	3.11411e-29	57.9469
GPR4	-1.56371	2.70854	-12.1136	2.3674e-30	3.15521e-29	57.933
RUSC1	1.03648	5.61121	12.1114	2.41872e-30	3.21794e-29	57.9117
TIMP3	-2.27022	3.18578	-12.1069	2.5276e-30	3.35984e-29	57.868
MTBP	1.46089	2.33227	12.1012	2.67279e-30	3.54972e-29	57.8126
F10	-1.93956	1.43507	-12.0942	2.86223e-30	3.79798e-29	57.7447
OGN	-3.13349	1.72773	-12.0927	2.90187e-30	3.84721e-29	57.7311
MIS18A	1.11494	3.49052	12.0894	2.99894e-30	3.97241e-29	57.6984
SLC24A2	2.81713	-0.926717	12.0727	3.53044e-30	4.67235e-29	57.5366
PCYT1B	-2.44517	-0.481921	-12.0619	3.92149e-30	5.18535e-29	57.4324
KISS1R	3.15996	-0.753419	12.0618	3.92634e-30	5.18723e-29	57.4312
HTR3A	3.92243	0.760586	12.0594	4.02074e-30	5.3073e-29	57.4076
WDR62	1.94044	3.08513	12.0592	4.02877e-30	5.31326e-29	57.4056
KLB	-2.98434	0.455654	-12.057	4.11423e-30	5.42125e-29	57.3848
PCDH9	-2.86292	1.47662	-12.0539	4.24077e-30	5.57827e-29	57.3548
SMAD9	-1.99001	2.79622	-12.0531	4.27236e-30	5.61494e-29	57.3474
PRKCQ	-1.92681	2.11693	-12.0526	4.2968e-30	5.64216e-29	57.3417
SUSD2	-3.52899	6.36311	-12.0471	4.53013e-30	5.94339e-29	57.2893
CHRNA5	2.62938	1.17117	12.0457	4.59637e-30	6.02507e-29	57.2749
MMP12	3.81518	3.32217	12.0403	4.84471e-30	6.34511e-29	57.2227
GJA4	-1.54267	3.02881	-12.0331	5.19706e-30	6.80068e-29	57.1531
MRGBP	1.02554	4.47984	12.0318	5.26342e-30	6.88157e-29	57.1405
ZNF239	1.4707	2.33786	12.0309	5.30772e-30	6.9335e-29	57.1322
NEBL	-1.93477	5.822	-12.0307	5.3194e-30	6.94275e-29	57.13
TRIM71	-3.17866	-0.885515	-12.0222	5.77886e-30	7.53594e-29	57.0478
HMGCLL1	-2.28961	-0.11609	-12.0209	5.84992e-30	7.62203e-29	57.0357
SLC7A5	2.22836	6.26676	12.0191	5.95503e-30	7.7523e-29	57.018
CLEC12A	-2.34685	1.84481	-12.0187	5.98005e-30	7.77818e-29	57.0139
STK39	1.35626	5.71998	12.0157	6.15403e-30	7.99074e-29	56.9854
TMEM74B	-1.80016	1.08831	-12.0143	6.24187e-30	8.09784e-29	56.9714
AARD	-3.02798	0.0868209	-12.012	6.3822e-30	8.27279e-29	56.9493
NATD1	-1.31479	3.96065	-12.0112	6.42911e-30	8.32647e-29	56.9421
TUBB6	-1.55668	5.51279	-12.0041	6.88928e-30	8.9148e-29	56.8735
EGR2	-1.85145	3.65508	-12.0038	6.91412e-30	8.9393e-29	56.8699
PTGIR	-1.40491	2.27257	-12.0029	6.97471e-30	9.00994e-29	56.8613
ADGRE5	-1.43443	6.86129	-12.0002	7.15516e-30	9.23517e-29	56.8359
SPI1	-1.80773	5.19666	-11.9994	7.21377e-30	9.30287e-29	56.8279
FAM167B	-1.43861	2.0416	-11.996	7.45414e-30	9.60467e-29	56.7953
TACC3	1.48032	5.32576	11.9957	7.47743e-30	9.62648e-29	56.7922
FGFR2	-2.32911	4.31306	-11.9927	7.69806e-30	9.90209e-29	56.7634
ITGA11	2.5354	4.50552	11.9908	7.84375e-30	1.00809e-28	56.7448
RAB11FIP1	-1.63285	6.76157	-11.9891	7.97464e-30	1.02404e-28	56.7284
APOBR	-1.81641	3.97877	-11.9858	8.23666e-30	1.055e-28	56.6963
PROM2	2.22597	5.81143	11.9789	8.80673e-30	1.12562e-28	56.63
MMP19	-1.87812	3.98782	-11.9788	8.81032e-30	1.12562e-28	56.6296
RRAS	-1.50993	5.51535	-11.9661	9.96892e-30	1.27257e-28	56.507
AQP4	-4.57911	5.22985	-11.964	1.01816e-29	1.29863e-28	56.4861
TLCD1	1.54515	4.07641	11.9602	1.05571e-29	1.34538e-28	56.4502
WDHD1	1.50179	3.6565	11.9563	1.09644e-29	1.39611e-28	56.4126
SERINC2	1.78597	7.16955	11.9528	1.13461e-29	1.4435e-28	56.3787
EXOC3L1	-1.29249	2.32504	-11.9514	1.15059e-29	1.4626e-28	56.3648
ZNF217	1.18065	6.28778	11.9505	1.16077e-29	1.47431e-28	56.3561
VARS1	1.09535	6.8651	11.9465	1.2067e-29	1.53136e-28	56.3176
ZNF692	1.50666	4.5583	11.9438	1.23792e-29	1.56703e-28	56.2923
RFX2	-1.49056	3.74623	-11.9373	1.31861e-29	1.66778e-28	56.2296
SORBS3	-1.31165	6.09041	-11.9345	1.35591e-29	1.71352e-28	56.202
LILRB3	-1.5048	2.12634	-11.9329	1.3769e-29	1.73859e-28	56.1867
KCTD12	-1.55076	6.87954	-11.9306	1.40769e-29	1.77599e-28	56.1648
LDB3	-1.82167	0.393415	-11.9282	1.43998e-29	1.81522e-28	56.1423
RTN1	-2.01515	2.56105	-11.9252	1.48378e-29	1.86887e-28	56.1126
COLEC12	-2.19247	5.15673	-11.9071	1.7683e-29	2.22538e-28	55.9386
EDN1	-2.1756	4.35412	-11.9061	1.78436e-29	2.24373e-28	55.9297
PMP22	-1.3466	6.14749	-11.9041	1.81924e-29	2.28569e-28	55.9105
LIFR	-1.88102	5.9102	-11.9008	1.87891e-29	2.35674e-28	55.8785
SMTNL2	-2.18221	-0.0391315	-11.894	2.00601e-29	2.512e-28	55.8135
TM6SF1	-1.6443	1.89235	-11.8931	2.02436e-29	2.53288e-28	55.8045
RHBDL1	2.4639	1.55703	11.8855	2.17977e-29	2.72283e-28	55.7312
PRKG1	-1.59695	3.34623	-11.8844	2.20159e-29	2.74781e-28	55.7213
CARD14	2.57151	2.22629	11.879	2.31924e-29	2.89226e-28	55.6697
PLCE1	-1.54823	4.06422	-11.8778	2.34708e-29	2.92458e-28	55.6578
TERT	2.66976	-1.30463	11.8743	2.42765e-29	3.01999e-28	55.6244
MCM6	1.30169	5.51163	11.8715	2.49464e-29	3.09823e-28	55.5974
ABCA3	-2.84536	7.41178	-11.8642	2.67759e-29	3.32272e-28	55.5272
KLF10	-1.04231	6.22314	-11.8631	2.70584e-29	3.35502e-28	55.5168
ABCB6	1.67654	2.78625	11.8619	2.73713e-29	3.39104e-28	55.5054
PPFIBP1	-1.22662	5.51041	-11.8565	2.88491e-29	3.5712e-28	55.4532
DARS2	1.0962	5.00444	11.8547	2.93486e-29	3.63005e-28	55.4362
SYT7	2.72217	5.01692	11.8462	3.18585e-29	3.93729e-28	55.3548
NFIX	-1.81895	6.08927	-11.8389	3.41864e-29	4.22153e-28	55.2849
DAB2IP	-1.13599	6.02206	-11.8358	3.52338e-29	4.34732e-28	55.255
SCIMP	-1.84535	2.87573	-11.8302	3.71811e-29	4.58385e-28	55.2016
CARD16	-1.51127	2.88007	-11.83	3.72553e-29	4.58926e-28	55.1996
FANCG	1.10309	3.9587	11.8298	3.7338e-29	4.5957e-28	55.1974
GIMAP5	-1.93348	1.16057	-11.8257	3.88325e-29	4.77576e-28	55.1585
ANO6	-1.00642	6.44926	-11.8161	4.25999e-29	5.23059e-28	55.0667
LDHA	1.22152	9.46533	11.8147	4.31754e-29	5.29696e-28	55.0534
SLCO5A1	2.52549	1.18088	11.8145	4.32623e-29	5.30331e-28	55.0514
GFPT1	1.05697	7.40734	11.8083	4.59088e-29	5.61863e-28	54.9925
PHOSPHO1	-1.69465	-0.41387	-11.8062	4.68575e-29	5.72547e-28	54.9723
SHC3	-2.31704	2.84336	-11.8013	4.91283e-29	5.99325e-28	54.9253
SCARA5	-3.53357	1.26229	-11.8002	4.96665e-29	6.05403e-28	54.9145
N4BP2L1	-1.3499	3.74442	-11.7992	5.01351e-29	6.10622e-28	54.9052
ARHGAP11A	1.71085	3.66302	11.7989	5.02531e-29	6.11568e-28	54.9029
VMP1	1.23064	7.88413	11.7964	5.14973e-29	6.26206e-28	54.8786
HK3	-2.15653	3.6382	-11.7883	5.56652e-29	6.76344e-28	54.8015
ACACB	-1.45708	3.75673	-11.7841	5.80057e-29	7.03287e-28	54.7606
CCNE2	1.64444	1.99047	11.784	5.80222e-29	7.03287e-28	54.7603
DOCK11	-1.52494	4.58246	-11.7805	6.00354e-29	7.26525e-28	54.7265
KIF22	1.06457	5.4575	11.78	6.03387e-29	7.29611e-28	54.7215
SIK2	-1.00807	5.87851	-11.7674	6.80645e-29	8.20408e-28	54.602
PRICKLE1	-1.67464	2.39578	-11.7648	6.98428e-29	8.41172e-28	54.5765
FBP1	-1.74114	6.5434	-11.7642	7.01939e-29	8.44728e-28	54.5715
SLC15A3	-1.54612	5.44881	-11.763	7.10013e-29	8.53765e-28	54.5602
INAVA	1.92596	4.95365	11.7546	7.70342e-29	9.24838e-28	54.4793
PPP1R14D	4.10717	1.50746	11.7499	8.056e-29	9.66401e-28	54.4349
GNPNAT1	1.29544	5.09752	11.7497	8.07106e-29	9.6744e-28	54.4331
ATAD5	1.42506	2.78034	11.7463	8.33972e-29	9.98851e-28	54.4006
KCNN4	2.74129	4.77308	11.7459	8.36961e-29	1.00164e-27	54.3971
CACNB4	-2.26623	1.22577	-11.7455	8.40304e-29	1.00484e-27	54.3931
HPCAL1	-1.20608	6.3136	-11.7437	8.54748e-29	1.02131e-27	54.3762
BRIX1	1.10999	5.27902	11.743	8.60525e-29	1.0274e-27	54.3695
SLCO2A1	-2.04236	5.76997	-11.7412	8.76075e-29	1.04514e-27	54.3518
DUS4L	1.00081	3.14874	11.7402	8.84486e-29	1.05434e-27	54.3423
NMU	3.27363	0.776676	11.736	9.20434e-29	1.09633e-27	54.3028
BYSL	1.15566	4.4942	11.7347	9.32715e-29	1.11009e-27	54.2897
NOSTRIN	-1.80155	3.52023	-11.734	9.38465e-29	1.11605e-27	54.2836
RDX	-1.06563	6.64631	-11.7257	1.01614e-28	1.20653e-27	54.2047
NPR3	-2.02677	4.05899	-11.7233	1.03977e-28	1.23361e-27	54.1819
PTGES	2.31552	4.54848	11.7225	1.04824e-28	1.24269e-27	54.1739
RBBP8NL	1.95367	1.89392	11.7222	1.05122e-28	1.24524e-27	54.1711
ADGRL4	-1.29706	4.03949	-11.7186	1.08826e-28	1.28811e-27	54.1367
CYGB	-1.34139	3.89438	-11.7167	1.10848e-28	1.31102e-27	54.1185
C2CD4D	1.95035	0.355593	11.714	1.13676e-28	1.34342e-27	54.0935
GADD45B	-1.5904	5.81869	-11.7101	1.18087e-28	1.39446e-27	54.0557
PPBP	-3.18155	-0.888586	-11.7057	1.23084e-28	1.45234e-27	54.0147
SHMT2	1.30249	6.50002	11.7045	1.24511e-28	1.46802e-27	54.0032
MINDY2	-1.01107	4.97535	-11.6994	1.30787e-28	1.54082e-27	53.9545
MFSD2A	-2.04213	5.19487	-11.6944	1.37168e-28	1.61473e-27	53.9072
ZCCHC24	-1.09454	4.86693	-11.6943	1.37319e-28	1.61526e-27	53.9061
F12	2.26412	1.63856	11.6924	1.39916e-28	1.64453e-27	53.8876
WWTR1	-1.10545	6.45229	-11.6839	1.51767e-28	1.78244e-27	53.807
DUOXA1	-2.84014	3.23529	-11.6813	1.55532e-28	1.82524e-27	53.7827
CCN4	2.0176	3.13075	11.6791	1.58958e-28	1.864e-27	53.7611
ZNF138	1.08196	3.19338	11.6781	1.60337e-28	1.87871e-27	53.7525
FAM241A	-1.21354	3.71972	-11.6733	1.67975e-28	1.96668e-27	53.7064
HCN3	1.5037	2.40109	11.6713	1.71139e-28	2.00218e-27	53.6879
FLT4	-1.4528	4.21993	-11.6601	1.90642e-28	2.22519e-27	53.5809
ABCC3	2.18944	7.33142	11.6573	1.95832e-28	2.284e-27	53.5542
SLC16A11	-2.25032	0.895576	-11.6422	2.26071e-28	2.63465e-27	53.4119
C11orf96	-1.94433	4.60457	-11.6415	2.27613e-28	2.65058e-27	53.4051
ATP1B2	-1.86595	0.935021	-11.6391	2.32895e-28	2.71e-27	53.3824
DERL3	2.09336	4.67347	11.6357	2.40559e-28	2.79703e-27	53.3503
HSH2D	1.34567	4.22145	11.628	2.59075e-28	3.0077e-27	53.2768
SNX25	-1.43542	5.05296	-11.6256	2.64872e-28	3.07264e-27	53.2548
COL24A1	1.66962	1.47194	11.6196	2.80492e-28	3.25135e-27	53.198
NEGR1	-2.19838	1.97772	-11.6174	2.86588e-28	3.31946e-27	53.1767
LRRC8C	-1.23021	4.29905	-11.6152	2.92758e-28	3.38833e-27	53.1556
FLVCR2	-1.42397	3.99018	-11.615	2.93303e-28	3.39204e-27	53.1537
NRG1	-2.34125	1.35696	-11.6051	3.22331e-28	3.72491e-27	53.0602
PLLP	-1.93631	4.70618	-11.5936	3.59611e-28	4.14622e-27	52.9517
NUP155	1.1568	5.58507	11.5911	3.68331e-28	4.24353e-27	52.9279
FILIP1	-2.17816	3.54003	-11.5907	3.69536e-28	4.25417e-27	52.9247
TLR8	-2.1939	2.62063	-11.5868	3.83565e-28	4.4123e-27	52.8878
PKIG	-1.35916	5.12006	-11.5856	3.88041e-28	4.46041e-27	52.8763
METTL1	1.22574	4.35588	11.5838	3.9474e-28	4.53053e-27	52.8593
MYOZ1	-2.39845	0.479404	-11.5811	4.04922e-28	4.64387e-27	52.834
HASPIN	1.73278	1.01714	11.581	4.05296e-28	4.64463e-27	52.8331
MCIDAS	2.53618	0.277468	11.5783	4.16096e-28	4.76479e-27	52.8071
PRG4	-3.31226	1.94808	-11.5715	4.43853e-28	5.07879e-27	52.743
LRRK2	-3.12679	5.82759	-11.5685	4.56842e-28	5.22346e-27	52.7144
SCD5	-2.08402	3.81334	-11.562	4.85812e-28	5.55051e-27	52.6535
APOL3	-1.53074	5.06351	-11.5608	4.91376e-28	5.60984e-27	52.6422
SEC14L1	-1.03636	6.44892	-11.5601	4.94819e-28	5.64064e-27	52.6353
APOLD1	-1.65553	4.27953	-11.5593	4.98541e-28	5.67451e-27	52.6278
AATK	-2.48744	3.09502	-11.5588	5.01e-28	5.69822e-27	52.623
NTRK2	-2.86836	1.61958	-11.5508	5.40372e-28	6.13679e-27	52.548
PREX1	-1.31003	5.64937	-11.5437	5.78278e-28	6.56235e-27	52.4808
HSPE1	1.1697	6.22252	11.5383	6.08855e-28	6.89898e-27	52.4297
FAM167A	-2.59244	3.13112	-11.537	6.1594e-28	6.97405e-27	52.4182
GAPDH	1.49254	10.7372	11.5318	6.47492e-28	7.32582e-27	52.3687
TMEM139	-2.92974	1.8263	-11.5302	6.57635e-28	7.43501e-27	52.3533
POC1A	1.37935	2.95519	11.5288	6.66104e-28	7.52514e-27	52.3406
CXCL13	3.46019	3.59964	11.5215	7.14029e-28	8.06053e-27	52.2717
PALD1	-1.34366	4.0055	-11.5167	7.47395e-28	8.42463e-27	52.2265
PODXL	-1.15401	6.28208	-11.5132	7.72842e-28	8.70497e-27	52.1933
ITPKA	3.52949	1.89703	11.5025	8.54714e-28	9.59143e-27	52.0935
CGREF1	3.01633	1.4231	11.5005	8.71365e-28	9.7638e-27	52.0743
KCTD16	-1.99638	-0.0812566	-11.4981	8.913e-28	9.97979e-27	52.0519
ABCA9	-1.90425	1.52423	-11.4955	9.14053e-28	1.02206e-26	52.0269
CD68	-1.65701	1.20369	-11.4948	9.1941e-28	1.02717e-26	52.0211
DBF4	1.24787	3.57242	11.4892	9.69894e-28	1.08277e-26	51.9681
IL5RA	-2.65477	0.358604	-11.4863	9.97371e-28	1.11263e-26	51.9404
ADGRB3	-2.37521	-0.473206	-11.4831	1.02747e-27	1.14537e-26	51.911
E2F7	2.15032	1.34435	11.475	1.10915e-27	1.2355e-26	51.8352
P2RY14	-1.62049	1.80525	-11.4732	1.1285e-27	1.25614e-26	51.818
AUNIP	1.81746	0.92462	11.4721	1.14077e-27	1.26885e-26	51.8073
GPR19	1.81833	-0.283999	11.4524	1.37443e-27	1.52538e-26	51.6226
CLIC3	-2.64751	3.64993	-11.4521	1.37816e-27	1.5284e-26	51.6199
CA2	-2.39696	3.92384	-11.4517	1.38336e-27	1.53305e-26	51.6162
GJC2	-1.67882	0.642645	-11.4515	1.38602e-27	1.53487e-26	51.6143
EIF4E3	-1.20861	4.8455	-11.4472	1.44352e-27	1.59738e-26	51.574
KHDRBS2	-2.90429	0.307879	-11.4392	1.55762e-27	1.72112e-26	51.4986
ACKR1	-2.89281	3.05824	-11.4354	1.61386e-27	1.78197e-26	51.4634
APBB2	-1.11174	5.28391	-11.4262	1.7605e-27	1.94245e-26	51.3772
BMP8A	1.83993	-0.0487861	11.423	1.81463e-27	2.00072e-26	51.3472
JAM3	-1.36098	4.32053	-11.4173	1.91501e-27	2.10986e-26	51.2938
MAOB	-1.9996	3.93643	-11.4121	2.01162e-27	2.21308e-26	51.245
CABYR	3.1415	1.96763	11.4093	2.06406e-27	2.26911e-26	51.2195
SFTPD	-3.83259	6.44894	-11.4091	2.06983e-27	2.27381e-26	51.2168
SLC51B	-2.3004	0.244842	-11.4038	2.1747e-27	2.38555e-26	51.1678
SLC15A2	-2.11837	4.39363	-11.403	2.19169e-27	2.4007e-26	51.1601
PPIF	1.03239	5.78375	11.401	2.23344e-27	2.44466e-26	51.1414
CHEK2	1.26653	3.57661	11.3875	2.53534e-27	2.77111e-26	51.0157
PIF1	1.90633	1.45002	11.3847	2.60379e-27	2.84386e-26	50.9893
RADX	-2.06079	0.994247	-11.3802	2.71585e-27	2.96412e-26	50.9475
PFKP	1.79351	6.83211	11.3696	3.0022e-27	3.27429e-26	50.8482
CPXM1	2.11337	3.15418	11.363	3.19477e-27	3.4818e-26	50.7866
MITF	-1.39097	3.82838	-11.3507	3.58673e-27	3.90615e-26	50.6719
PPARGC1B	-1.53923	2.36569	-11.3503	3.60137e-27	3.91927e-26	50.6678
SOX18	-1.60954	2.59151	-11.3469	3.71849e-27	4.04383e-26	50.6361
TXNDC17	1.44048	5.90187	11.3445	3.80051e-27	4.12709e-26	50.6145
FGF11	2.18745	-0.565457	11.3443	3.80988e-27	4.1343e-26	50.6121
GMNN	1.21919	3.96046	11.3435	3.83881e-27	4.1627e-26	50.6046
RAD51AP1	1.73826	2.78224	11.343	3.85751e-27	4.17998e-26	50.5997
PHLDB2	-1.78535	4.54677	-11.3356	4.13355e-27	4.47269e-26	50.5312
DUS1L	1.08613	6.57147	11.3341	4.19171e-27	4.53238e-26	50.5174
FGD3	-1.32702	3.89413	-11.3279	4.44313e-27	4.79737e-26	50.4597
BTK	-1.61271	3.6882	-11.318	4.87514e-27	5.26008e-26	50.3677
LEFTY2	-2.54113	-0.593466	-11.3136	5.08102e-27	5.4705e-26	50.3267
SLFN13	1.56585	5.16229	11.3117	5.17304e-27	5.56561e-26	50.3089
S1PR5	-1.84489	-0.2613	-11.3115	5.18514e-27	5.57467e-26	50.3066
GYG2	2.01151	3.0706	11.3098	5.26834e-27	5.66009e-26	50.2908
LSAMP	-1.82221	3.42811	-11.3087	5.32135e-27	5.71299e-26	50.2809
MYRF	-2.59329	4.56657	-11.3059	5.46132e-27	5.85911e-26	50.2552
BICDL1	1.81036	3.95783	11.3042	5.54911e-27	5.94907e-26	50.2394
FBXO32	1.71693	5.49408	11.304	5.56025e-27	5.95679e-26	50.2374
INKA1	-1.42079	0.692432	-11.3022	5.65759e-27	6.0525e-26	50.2202
CCN2	-1.75828	7.35476	-11.2981	5.8761e-27	6.28182e-26	50.1826
CCDC167	1.29638	3.75922	11.2976	5.90632e-27	6.30967e-26	50.1776
TNFSF13	-1.37073	4.36604	-11.2948	6.06128e-27	6.46607e-26	50.1519
COLGALT2	-2.3645	0.845713	-11.2943	6.0895e-27	6.4916e-26	50.1473
TBX5	-1.67934	2.97269	-11.2933	6.1512e-27	6.55276e-26	50.1373
ZFP36	-1.83802	7.70286	-11.2879	6.46972e-27	6.88723e-26	50.0873
PITX2	4.23612	0.194139	11.2869	6.52814e-27	6.94453e-26	50.0784
TMTC4	1.06996	4.66633	11.2868	6.53591e-27	6.9479e-26	50.0772
ETS1	-1.28464	6.71168	-11.2823	6.8197e-27	7.2445e-26	50.0351
TMEM220	-1.6025	2.20259	-11.281	6.90143e-27	7.32617e-26	50.0232
BAIAP2L1	1.11079	6.32194	11.2808	6.91346e-27	7.33379e-26	50.0215
CKS1B	1.47247	4.46743	11.2806	6.92504e-27	7.33692e-26	50.0199
CA3	-2.5563	0.984758	-11.2806	6.92611e-27	7.33692e-26	50.0197
SYNGR3	2.25387	1.03548	11.2765	7.19644e-27	7.61795e-26	49.9818
ULK2	-1.00037	4.51244	-11.2621	8.2333e-27	8.70945e-26	49.8484
ABLIM3	-1.87058	3.90609	-11.2528	8.98346e-27	9.48972e-26	49.762
FHL2	2.00441	5.38743	11.2475	9.43947e-27	9.95752e-26	49.7129
NR4A3	-2.41384	3.16737	-11.2447	9.69678e-27	1.02218e-25	49.6863
BST1	-1.47097	2.57513	-11.2439	9.76398e-27	1.02855e-25	49.6794
SIRPA	-1.43766	5.77194	-11.2393	1.01976e-26	1.07348e-25	49.6363
CD302	-1.66061	3.8528	-11.2332	1.07918e-26	1.13366e-25	49.5802
LAMC3	-1.98768	3.80711	-11.233	1.08174e-26	1.13556e-25	49.5779
LAMB2	-1.06924	7.47016	-11.2328	1.08325e-26	1.13636e-25	49.5765
AKAP7	-1.24412	2.41595	-11.232	1.09147e-26	1.14419e-25	49.569
PIK3R1	-1.12326	5.63738	-11.2304	1.10747e-26	1.16016e-25	49.5546
BOP1	1.45822	5.59033	11.2285	1.12776e-26	1.17978e-25	49.5366
DCSTAMP	-2.36392	0.429939	-11.2261	1.15288e-26	1.20522e-25	49.5148
FPR1	-2.0041	3.53478	-11.2252	1.16314e-26	1.21511e-25	49.506
BRI3BP	1.07451	4.80729	11.2217	1.20217e-26	1.25502e-25	49.4733
DNAJB4	-1.35677	4.09345	-11.2195	1.22698e-26	1.27916e-25	49.453
GPC2	2.28602	0.288161	11.219	1.23217e-26	1.28368e-25	49.4489
TLL1	-1.82394	1.28501	-11.2117	1.31882e-26	1.37301e-25	49.3815
MAFF	-1.25468	4.94817	-11.1993	1.48049e-26	1.53814e-25	49.2669
MYH11	-2.35294	6.18714	-11.1972	1.51043e-26	1.56818e-25	49.2471
FAM181A	-2.7901	-1.51989	-11.1923	1.58098e-26	1.6403e-25	49.2019
TMEM164	-1.0483	5.96948	-11.186	1.67592e-26	1.73761e-25	49.1441
CHTF18	1.57199	3.71572	11.1788	1.79245e-26	1.85461e-25	49.0775
SLCO2B1	-1.73397	6.37699	-11.1779	1.80737e-26	1.86877e-25	49.0692
TMEM255B	-1.20953	2.74328	-11.1765	1.83097e-26	1.89188e-25	49.0564
GRID1	-1.68012	0.655535	-11.1759	1.84252e-26	1.90251e-25	49.0502
SELENOI	1.1188	5.62556	11.1713	1.92336e-26	1.98463e-25	49.0076
ADCK5	1.42679	3.45974	11.1639	2.06019e-26	2.12148e-25	48.9395
TIMP1	1.47628	8.55069	11.154	2.25933e-26	2.32338e-25	48.8481
GAD1	2.88345	0.554386	11.1496	2.35199e-26	2.41702e-25	48.8083
IGFL2	2.92286	-0.0814981	11.1495	2.35594e-26	2.41943e-25	48.8066
RASSF2	-1.39102	5.10504	-11.1453	2.44952e-26	2.51213e-25	48.768
INSYN1	-2.25524	0.612869	-11.1418	2.52886e-26	2.58998e-25	48.7364
SH2B3	-1.04599	5.21294	-11.137	2.64504e-26	2.70714e-25	48.6919
PRDX4	1.28229	6.66522	11.122	3.03979e-26	3.10276e-25	48.5541
LPXN	-1.18131	4.5806	-11.1217	3.05002e-26	3.11111e-25	48.5508
DDX11	1.43336	4.35713	11.1175	3.17187e-26	3.23104e-25	48.5119
DECR2	1.2203	4.20773	11.1029	3.62895e-26	3.68671e-25	48.3786
AQP1	-2.68342	7.84097	-11.0989	3.76895e-26	3.82637e-25	48.3411
FAP	1.94392	3.87007	11.0981	3.79566e-26	3.85091e-25	48.3341
ERBB4	-2.88547	1.00926	-11.095	3.90581e-26	3.96e-25	48.3057
MSMO1	-1.16676	6.28763	-11.087	4.20736e-26	4.26002e-25	48.232
CENPM	1.67755	2.60559	11.0829	4.36819e-26	4.414e-25	48.1949
MCM8	1.18782	3.8513	11.0815	4.42766e-26	4.47111e-25	48.1815
ST6GALNAC2	-2.02659	3.64991	-11.0786	4.54939e-26	4.59097e-25	48.1546
CD33	-1.66818	2.39874	-11.0766	4.63361e-26	4.67284e-25	48.1364
ASPRV1	-1.15319	-0.138716	-11.0695	4.94578e-26	4.98101e-25	48.0718
TSPAN12	-1.49068	5.31724	-11.0689	4.97505e-26	5.00716e-25	48.066
KCNJ8	-1.65212	3.48315	-11.0685	4.99391e-26	5.0228e-25	48.0622
CABLES2	1.11714	3.83476	11.0627	5.27072e-26	5.29417e-25	48.0088
EMP1	-1.54081	6.99609	-11.0623	5.28897e-26	5.30666e-25	48.0054
INSIG1	-1.13976	5.68437	-11.0589	5.45935e-26	5.47274e-25	47.974
ARHGAP29	-1.35875	5.65839	-11.0582	5.49024e-26	5.50006e-25	47.9684
DUSP1	-1.90853	8.01423	-11.0581	5.49973e-26	5.50592e-25	47.9667
CP	2.98015	7.30147	11.0563	5.58858e-26	5.59116e-25	47.9508
PRDM5	-1.37843	2.36657	-11.0477	6.05393e-26	6.04873e-25	47.8715
KCNMB3	1.46696	1.18906	11.0393	6.54346e-26	6.52491e-25	47.7945
SRD5A1	1.30563	4.54352	11.0387	6.58041e-26	6.55743e-25	47.7889
VASH1	-1.15685	4.62153	-11.0351	6.80175e-26	6.77354e-25	47.7562
ST14	1.32648	7.99455	11.0347	6.82647e-26	6.79368e-25	47.7526
ADAMTS15	-1.99188	1.9325	-11.0297	7.14887e-26	7.10519e-25	47.7068
MYOZ3	-1.55529	-0.299776	-11.027	7.32548e-26	7.27593e-25	47.6827
CA9	4.08486	1.68549	11.0269	7.33719e-26	7.28279e-25	47.6811
ADCY9	-1.34644	5.38138	-11.0253	7.44548e-26	7.38543e-25	47.6666
LAD1	1.72815	6.78375	11.0193	7.87082e-26	7.79711e-25	47.6115
PAQR5	-1.91346	3.43959	-11.017	8.03954e-26	7.95712e-25	47.5905
TTYH3	1.3062	6.98775	11.0169	8.04286e-26	7.95712e-25	47.5901
GPRIN2	-2.29892	2.71596	-11.0166	8.06906e-26	7.97782e-25	47.5869
AGPAT4	-1.34052	3.07484	-11.0118	8.43038e-26	8.32961e-25	47.5435
BMP2	-2.20296	4.22919	-11.0082	8.7204e-26	8.61054e-25	47.51
STON1	-1.34661	2.98191	-11.0025	9.1874e-26	9.05983e-25	47.4583
C1QA	-1.90923	7.38173	-11.0018	9.24315e-26	9.10887e-25	47.4523
SMARCA2	-1.06956	6.26323	-10.9985	9.52849e-26	9.38395e-25	47.4222
ALDH2	-1.45256	7.71638	-10.9984	9.53946e-26	9.38864e-25	47.4211
ASNS	1.35427	4.93855	10.9965	9.70563e-26	9.54597e-25	47.4039
THRA	-1.04035	5.35325	-10.9939	9.94593e-26	9.77596e-25	47.3797
PYGM	-1.4681	0.160213	-10.9866	1.0638e-25	1.04426e-24	47.3131
ATAT1	1.14119	3.67904	10.9757	1.17564e-25	1.15331e-24	47.214
DTYMK	1.16856	4.75545	10.9738	1.19709e-25	1.17211e-24	47.1961
RUNX2	1.38685	3.91665	10.9738	1.19714e-25	1.17211e-24	47.1961
SLC25A39	1.10919	7.28376	10.9697	1.24267e-25	1.21591e-24	47.1591
CCDC169	2.17594	-0.0464808	10.9664	1.28126e-25	1.25285e-24	47.1288
SLC2A9	-1.23702	2.11464	-10.9631	1.32077e-25	1.29065e-24	47.0987
ADAM12	2.45819	3.84318	10.9629	1.32348e-25	1.29246e-24	47.0967
CYS1	-2.41987	1.92683	-10.9594	1.36592e-25	1.33305e-24	47.0654
KIF26A	-2.06958	1.66892	-10.9569	1.39859e-25	1.36406e-24	47.042
CNTD2	2.89657	0.605049	10.9564	1.40438e-25	1.36881e-24	47.0379
TBC1D4	-1.06867	4.7059	-10.9522	1.46019e-25	1.42229e-24	46.9993
SFTPA1	-5.03315	9.53372	-10.9499	1.49125e-25	1.45162e-24	46.9785
ADAM8	1.79185	5.52656	10.9487	1.50787e-25	1.46686e-24	46.9675
KAZN	-1.62896	3.07608	-10.9422	1.60071e-25	1.55417e-24	46.9083
PRR11	1.82189	3.54303	10.9417	1.60804e-25	1.55915e-24	46.9038
ANKRD22	2.32051	3.41605	10.9416	1.60893e-25	1.55915e-24	46.9032
GRTP1	1.28977	3.47627	10.9406	1.62451e-25	1.57324e-24	46.8937
ADAM28	1.92412	4.53764	10.9401	1.63105e-25	1.57856e-24	46.8897
NGEF	2.74046	2.29566	10.9375	1.67099e-25	1.61618e-24	46.8658
GAB2	-1.16675	5.46439	-10.9343	1.72139e-25	1.66297e-24	46.8363
GABARAPL1	-1.19631	6.08262	-10.9343	1.72156e-25	1.66297e-24	46.8362
PTPRO	-1.77258	2.58434	-10.9289	1.80915e-25	1.74646e-24	46.7871
BLACAT1	2.41325	1.56926	10.9286	1.81268e-25	1.74875e-24	46.7851
MARVELD3	1.26677	4.01442	10.927	1.83984e-25	1.77382e-24	46.7704
DBF4B	1.18033	2.99715	10.9268	1.84344e-25	1.77616e-24	46.7685
TTLL7	-2.09548	2.22946	-10.9265	1.84897e-25	1.78035e-24	46.7655
SEMA4B	1.42637	7.28263	10.9259	1.85921e-25	1.78907e-24	46.76
CD3EAP	1.0528	2.37621	10.9239	1.89291e-25	1.82034e-24	46.7422
C1orf87	-3.35291	-0.913994	-10.9238	1.89571e-25	1.82188e-24	46.7408
CETP	-1.23194	0.759597	-10.9179	2.00043e-25	1.91886e-24	46.6875
ARHGAP30	-1.29357	5.23232	-10.9166	2.02503e-25	1.94e-24	46.6754
PUS1	1.07097	4.35859	10.9112	2.12678e-25	2.03619e-24	46.6268
CENPH	1.22493	2.81749	10.9103	2.1459e-25	2.05319e-24	46.618
IL22RA2	2.65663	-0.619785	10.9076	2.19953e-25	2.10318e-24	46.5935
ITIH3	-1.61658	0.522536	-10.9016	2.32348e-25	2.21749e-24	46.5392
MS4A2	-2.47851	1.7182	-10.9009	2.33721e-25	2.22919e-24	46.5334
GPC5	-2.76895	-0.371839	-10.9001	2.35527e-25	2.245e-24	46.5258
MEIS1	-1.23895	3.79499	-10.899	2.37914e-25	2.26633e-24	46.5158
DCN	-1.71896	8.40999	-10.8928	2.51852e-25	2.39608e-24	46.4594
FLRT3	-2.38893	5.07322	-10.8893	2.59999e-25	2.47203e-24	46.4279
TTC7B	-1.05287	3.83129	-10.8889	2.60872e-25	2.47877e-24	46.4245
PDE1C	-2.25707	1.557	-10.882	2.77899e-25	2.63394e-24	46.3619
RASSF8	-1.64054	4.43144	-10.8816	2.78997e-25	2.64269e-24	46.358
MNDA	-1.76702	4.01516	-10.8796	2.84126e-25	2.6896e-24	46.34
PIK3IP1	-1.13207	5.75976	-10.8783	2.87579e-25	2.72058e-24	46.328
PKP3	1.38222	6.05894	10.8767	2.91874e-25	2.75949e-24	46.3133
GMDS	1.23679	4.66281	10.8734	3.0082e-25	2.84051e-24	46.2834
CDCA4	1.25363	4.01038	10.873	3.01767e-25	2.84768e-24	46.2803
EMILIN2	-1.28973	4.90322	-10.8667	3.19774e-25	3.01197e-24	46.2229
SULF1	2.17122	6.63522	10.8603	3.39142e-25	3.19042e-24	46.1646
CYP2U1	-1.0896	3.30692	-10.8569	3.4967e-25	3.28742e-24	46.1344
CCN1	-1.72534	7.28294	-10.856	3.52781e-25	3.31461e-24	46.1256
NXPE3	-1.14922	4.23562	-10.8558	3.53203e-25	3.31651e-24	46.1244
PXDC1	-1.21759	5.09195	-10.8556	3.53958e-25	3.32154e-24	46.1223
MB	2.88448	2.01127	10.8545	3.57428e-25	3.35202e-24	46.1126
SCGB1A1	-5.74698	3.85691	-10.8535	3.60764e-25	3.38121e-24	46.1034
B4GALNT4	3.43813	1.77949	10.8514	3.67867e-25	3.44139e-24	46.0841
MYEOV	3.92011	1.74698	10.8347	4.28553e-25	4.00416e-24	45.9329
CCHCR1	1.06552	4.69613	10.8303	4.45999e-25	4.16459e-24	45.8934
PABPC1L	1.97405	4.50802	10.8301	4.46749e-25	4.16902e-24	45.8917
STEAP1	2.32628	3.68428	10.8292	4.50424e-25	4.20072e-24	45.8836
MYOM2	-1.80852	0.560418	-10.8246	4.69653e-25	4.37735e-24	45.8422
PTGDS	-2.23602	5.57421	-10.8239	4.72736e-25	4.40338e-24	45.8357
P4HB	1.01678	10.1828	10.8207	4.86822e-25	4.53179e-24	45.8066
MATN3	-1.98359	2.88797	-10.8176	5.00718e-25	4.65828e-24	45.7788
TYROBP	-1.75101	6.0553	-10.8159	5.08553e-25	4.72826e-24	45.7634
WFDC3	2.86335	1.99857	10.8154	5.11098e-25	4.74901e-24	45.7584
DAB2	-1.27531	6.05149	-10.8127	5.23466e-25	4.85796e-24	45.7348
ZNF107	1.16259	3.74154	10.8116	5.28757e-25	4.90406e-24	45.7248
CCND2	-1.49002	5.25971	-10.8098	5.37708e-25	4.98402e-24	45.7082
SFTPA2	-4.79691	9.95395	-10.8055	5.59239e-25	5.18041e-24	45.6693
FBXO41	1.52591	3.48313	10.8046	5.63713e-25	5.21866e-24	45.6614
FBXL19	1.10764	4.50925	10.8037	5.68365e-25	5.25851e-24	45.6533
HSPB7	-1.77849	1.98512	-10.798	5.98904e-25	5.52416e-24	45.6014
CLDN11	-1.98666	1.79661	-10.7914	6.35696e-25	5.85637e-24	45.5424
ARHGAP40	3.1333	2.12518	10.7801	7.04366e-25	6.48233e-24	45.4408
PCDH10	-2.18684	-1.0653	-10.7801	7.04499e-25	6.48233e-24	45.4406
AK1	-1.53161	4.02127	-10.7796	7.07999e-25	6.51058e-24	45.4357
MYOCD	-2.49173	0.439485	-10.7727	7.53712e-25	6.92673e-24	45.3737
DMBX1	3.01446	-1.00154	10.7692	7.77751e-25	7.13465e-24	45.3426
MTHFD2	1.38774	6.05391	10.7674	7.90679e-25	7.24446e-24	45.3263
C1QB	-1.93434	7.62006	-10.7656	8.03586e-25	7.35826e-24	45.3103
EHD2	-1.51662	7.12609	-10.7651	8.07935e-25	7.39361e-24	45.3049
IRX1	-3.36253	-0.499512	-10.7607	8.40758e-25	7.68932e-24	45.2655
BARX2	3.03468	2.00717	10.7423	9.93727e-25	9.07736e-24	45.1
LNX2	-1.05019	5.21401	-10.7418	9.98154e-25	9.1123e-24	45.0956
RPGR	-1.03912	3.28843	-10.7397	1.01692e-24	9.26552e-24	45.0771
CASKIN1	2.31978	-0.794399	10.7397	1.01739e-24	9.26552e-24	45.0767
CLEC4E	-2.03995	1.53831	-10.7381	1.0316e-24	9.38367e-24	45.0629
CEACAM21	-1.72914	1.30942	-10.7316	1.09483e-24	9.94086e-24	45.004
FCGR3B	-2.4455	0.782631	-10.7304	1.10724e-24	1.00475e-23	44.9928
KANK4	-2.37985	0.830618	-10.728	1.1315e-24	1.02615e-23	44.9714
CCT5	1.10509	7.66703	10.7248	1.16433e-24	1.05529e-23	44.9431
ALPK2	2.31681	-0.147795	10.7227	1.18656e-24	1.0748e-23	44.9243
FLVCR1	1.11339	4.39912	10.719	1.22765e-24	1.11135e-23	44.8906
RHOV	2.80791	3.29165	10.7085	1.34934e-24	1.2186e-23	44.797
PPP4R4	-2.41219	0.163467	-10.7059	1.382e-24	1.2466e-23	44.7733
CDC14A	-1.18125	2.96269	-10.6924	1.56194e-24	1.40639e-23	44.6521
MTURN	-1.50358	5.14909	-10.685	1.67006e-24	1.50107e-23	44.5859
ARRDC4	-1.36362	4.45513	-10.6803	1.7418e-24	1.56462e-23	44.5442
MYLK	-1.45139	6.56671	-10.6786	1.76851e-24	1.58767e-23	44.5292
TMEM132A	1.7241	5.32301	10.6732	1.85736e-24	1.66348e-23	44.4806
SCARF1	-1.36359	4.12184	-10.6729	1.86313e-24	1.66767e-23	44.4775
DCST2	1.88442	0.597165	10.671	1.89464e-24	1.69486e-23	44.4609
HMBS	1.09213	4.66844	10.6693	1.92505e-24	1.72105e-23	44.4452
HVCN1	-1.10882	3.15802	-10.669	1.92909e-24	1.72365e-23	44.4431
ZNF385B	-3.25288	2.66965	-10.6686	1.93673e-24	1.72945e-23	44.4392
ZMYND15	-1.33547	2.56775	-10.652	2.24953e-24	2.00522e-23	44.2909
CEACAM1	1.69884	5.31667	10.6484	2.3246e-24	2.0697e-23	44.2584
ZBTB16	-3.11146	1.44988	-10.6472	2.35047e-24	2.0915e-23	44.2475
B3GALNT1	-1.58029	3.68717	-10.6463	2.36949e-24	2.10595e-23	44.2395
GALNT13	-2.97743	0.562156	-10.6423	2.45541e-24	2.18103e-23	44.2042
TMSB15A	-1.95712	-1.09736	-10.6411	2.4826e-24	2.20389e-23	44.1933
ARMCX1	-1.22452	3.53137	-10.6385	2.54059e-24	2.25405e-23	44.1705
URB1	1.01474	5.7004	10.6374	2.56583e-24	2.27511e-23	44.1607
VSTM4	-1.4941	4.04592	-10.6368	2.58015e-24	2.28646e-23	44.1552
TCF4	-1.3	5.73891	-10.6328	2.67442e-24	2.36861e-23	44.1196
TRPM8	3.67947	0.227695	10.6295	2.75571e-24	2.43919e-23	44.09
FAR2	-1.53557	2.92424	-10.6257	2.85109e-24	2.52213e-23	44.0563
C19orf48	1.262	5.17111	10.6197	3.01103e-24	2.66206e-23	44.0022
CCNO	2.43252	2.38664	10.6177	3.06487e-24	2.70334e-23	43.9847
LY86	-1.67816	3.08664	-10.6173	3.07517e-24	2.71084e-23	43.9814
SLC52A2	1.27804	6.10255	10.6029	3.50128e-24	3.08468e-23	43.8529
SGCB	-1.03544	4.84583	-10.5872	4.03444e-24	3.54407e-23	43.7126
FUT8	1.23236	5.73425	10.5862	4.07022e-24	3.57343e-23	43.7038
CLDN12	1.05737	6.03189	10.5846	4.12941e-24	3.62329e-23	43.6895
WNT2B	-1.36168	1.92618	-10.5816	4.24241e-24	3.72028e-23	43.6628
MEST	1.22158	5.86082	10.5802	4.29682e-24	3.76582e-23	43.6502
CAD	1.021	5.91861	10.5797	4.31648e-24	3.78086e-23	43.6457
GIPC3	-1.2941	2.18203	-10.5756	4.47787e-24	3.91769e-23	43.6093
ALG1L	2.65595	1.71876	10.5715	4.64546e-24	4.06196e-23	43.5729
PLXNB3	2.68959	3.36842	10.562	5.0568e-24	4.41907e-23	43.4889
KCNE1	-1.95117	-0.463938	-10.5613	5.09152e-24	4.44685e-23	43.4822
TMED3	1.08852	6.94278	10.5599	5.15596e-24	4.50053e-23	43.4697
ADAMTS16	2.41064	1.714	10.5574	5.2727e-24	4.59978e-23	43.4476
ATAD3B	1.34143	4.47913	10.5554	5.36689e-24	4.67925e-23	43.43
GEN1	1.06522	3.66498	10.553	5.48185e-24	4.77397e-23	43.409
PTGFR	-2.52668	0.725562	-10.5529	5.489e-24	4.77745e-23	43.4078
HRCT1	-1.92997	0.33208	-10.5506	5.60406e-24	4.8748e-23	43.3872
GCSAML	-2.10238	-0.666746	-10.5499	5.63843e-24	4.90187e-23	43.3812
ANXA8	-3.10381	-0.278709	-10.5453	5.87816e-24	5.10441e-23	43.3399
TNNI2	-2.05941	0.523836	-10.5451	5.88796e-24	5.10999e-23	43.3383
SEMA3B	-2.30706	4.67505	-10.5449	5.89768e-24	5.11549e-23	43.3367
SCN1A	-2.98396	0.720676	-10.5382	6.26038e-24	5.42698e-23	43.2776
TNFRSF25	1.75821	3.32997	10.5349	6.45125e-24	5.58924e-23	43.2478
ARHGEF10	-1.13841	4.87923	-10.5292	6.78894e-24	5.87844e-23	43.1973
PCDHGA12	-1.51468	0.758349	-10.5283	6.84354e-24	5.92233e-23	43.1894
ENO1	1.09958	10.6686	10.5254	7.02257e-24	6.07031e-23	43.1638
COL5A2	1.83578	7.04316	10.5229	7.18328e-24	6.20569e-23	43.1414
DIPK2A	-1.08115	4.39807	-10.5187	7.45822e-24	6.43953e-23	43.1043
CDKL5	-1.18296	4.31984	-10.5178	7.51991e-24	6.48909e-23	43.0961
TPPP	-2.21386	3.88705	-10.5165	7.60371e-24	6.55766e-23	43.0851
APH1B	-1.06946	3.97653	-10.5094	8.10137e-24	6.98287e-23	43.0224
SIX1	2.53759	3.84361	10.5068	8.29317e-24	7.14352e-23	42.9992
DNAJC12	3.07213	2.98603	10.5068	8.29719e-24	7.14352e-23	42.9987
FCN1	-2.08613	3.25382	-10.5012	8.71957e-24	7.5029e-23	42.9496
HPDL	2.25835	-0.0788918	10.5011	8.73143e-24	7.50883e-23	42.9482
GALNT14	2.77665	3.14102	10.5004	8.78715e-24	7.54816e-23	42.9419
ZP3	1.83536	2.12667	10.4999	8.82319e-24	7.57482e-23	42.9379
THEMIS2	-1.18694	5.53241	-10.4941	9.29645e-24	7.9766e-23	42.8862
TBX15	2.80768	2.03784	10.4919	9.48159e-24	8.13084e-23	42.8666
MID1IP1	-1.17891	6.13651	-10.4901	9.62853e-24	8.24749e-23	42.8514
ARHGAP25	-1.10116	4.26049	-10.487	9.9048e-24	8.47934e-23	42.8234
RAB8B	-1.07195	5.12473	-10.4794	1.05964e-23	9.06629e-23	42.7566
DHCR24	-1.17502	9.25447	-10.4722	1.12972e-23	9.65493e-23	42.6932
HCK	-1.62734	4.93298	-10.4714	1.13847e-23	9.72428e-23	42.6856
PPARG	-2.04949	3.77678	-10.466	1.19442e-23	1.01964e-22	42.6381
PKDCC	-1.77367	3.42767	-10.463	1.2263e-23	1.04567e-22	42.612
ABHD11	1.24487	5.36711	10.4627	1.22985e-23	1.04811e-22	42.6091
ETV5	-1.27966	5.58244	-10.4624	1.2336e-23	1.05013e-22	42.6061
NCKAP1L	-1.50873	5.50641	-10.4581	1.28171e-23	1.08985e-22	42.5683
ALPP	-3.08601	-0.253639	-10.4559	1.30671e-23	1.10924e-22	42.5491
ZNF331	-1.25604	4.58353	-10.45	1.37711e-23	1.16769e-22	42.4972
FHDC1	-1.27018	4.53807	-10.4497	1.38158e-23	1.17082e-22	42.494
CADM1	-1.94683	6.31314	-10.4443	1.44886e-23	1.22647e-22	42.4469
CNFN	2.0099	0.536729	10.443	1.46669e-23	1.24086e-22	42.4348
TCTEX1D1	-1.93622	-0.00342139	-10.4415	1.48531e-23	1.25591e-22	42.4223
HDHD3	1.06319	4.70707	10.4372	1.54327e-23	1.30419e-22	42.3844
NET1	1.16627	7.14413	10.4355	1.56692e-23	1.3227e-22	42.3694
SASS6	1.06458	2.73391	10.4353	1.57034e-23	1.32485e-22	42.3672
TMPRSS11E	4.03539	1.01488	10.4181	1.82957e-23	1.54183e-22	42.216
CXCL16	-1.18794	7.07451	-10.4119	1.93429e-23	1.62827e-22	42.1609
BARD1	1.01144	3.63319	10.408	2.00105e-23	1.68353e-22	42.1273
CCDC34	1.28395	3.32457	10.4079	2.00291e-23	1.68416e-22	42.1264
IL11RA	-1.08948	3.26743	-10.3936	2.27482e-23	1.90961e-22	42.0004
TPSAB1	-2.30327	3.40628	-10.3922	2.30336e-23	1.93249e-22	41.9881
CELF2	-1.44673	6.12725	-10.3903	2.34254e-23	1.96102e-22	41.9714
CEP72	1.11957	2.87072	10.388	2.39054e-23	2.0001e-22	41.9513
NDNF	-2.6209	5.56228	-10.3874	2.40423e-23	2.01044e-22	41.9456
MROH6	1.97043	4.77549	10.3798	2.57204e-23	2.14957e-22	41.8789
CREB3L4	1.19581	4.43066	10.3759	2.66315e-23	2.22449e-22	41.8444
TCEAL7	-1.37243	0.38816	-10.3746	2.69408e-23	2.24908e-22	41.833
H1-0	1.03836	8.1279	10.3717	2.7621e-23	2.30332e-22	41.8083
LST1	-1.63893	3.90606	-10.3697	2.81353e-23	2.34491e-22	41.79
UACA	-1.11356	5.32153	-10.368	2.85475e-23	2.37796e-22	41.7756
EVI2B	-1.43838	4.58125	-10.3633	2.97617e-23	2.47774e-22	41.7344
RETREG1	-1.9941	3.28125	-10.3623	3.00225e-23	2.49808e-22	41.7258
PDPN	-1.77636	4.60298	-10.3593	3.08297e-23	2.56383e-22	41.6995
SLC17A9	2.01171	3.93019	10.3548	3.20966e-23	2.66626e-22	41.6597
MCC	-1.41804	3.64823	-10.3544	3.2215e-23	2.67462e-22	41.656
OSBPL6	-1.86226	2.42975	-10.3497	3.35673e-23	2.78537e-22	41.6153
PYCR3	1.21603	4.28269	10.3473	3.4292e-23	2.84394e-22	41.5942
LRRC4B	-1.61358	0.580188	-10.3459	3.47285e-23	2.87857e-22	41.5817
KCNAB2	-1.19237	5.10047	-10.339	3.6902e-23	3.05537e-22	41.5216
LILRA6	-1.62571	1.76519	-10.3378	3.7302e-23	3.08511e-22	41.5109
PIK3R5	-1.36679	3.7845	-10.3338	3.86519e-23	3.19327e-22	41.4757
DNMT3B	1.58555	2.20656	10.3335	3.87418e-23	3.19895e-22	41.4734
MS4A14	-1.71764	1.0343	-10.328	4.06915e-23	3.3581e-22	41.4249
NFASC	-1.78446	2.82728	-10.3223	4.27752e-23	3.52814e-22	41.3754
SGO2	1.30307	3.04082	10.3202	4.35791e-23	3.59249e-22	41.357
VGLL3	-1.775	4.18942	-10.3126	4.66035e-23	3.83762e-22	41.2906
B3GNT6	4.072	1.43351	10.3094	4.79699e-23	3.94379e-22	41.262
CES1	-2.86046	5.47673	-10.3094	4.7971e-23	3.94379e-22	41.262
PRELP	-1.90939	6.00143	-10.3086	4.83088e-23	3.96941e-22	41.255
PACRG	-2.42846	-0.366348	-10.3044	5.01093e-23	4.11288e-22	41.2188
SLC19A1	-1.02116	4.82422	-10.2967	5.3626e-23	4.39199e-22	41.1517
IL34	-1.62455	1.80238	-10.2965	5.37606e-23	4.40063e-22	41.1492
SLC26A6	1.19046	4.07465	10.2895	5.71815e-23	4.67559e-22	41.0882
STAC3	-1.13437	2.15281	-10.2845	5.97151e-23	4.87749e-22	41.0453
FANCB	1.43012	0.117406	10.2819	6.11013e-23	4.98533e-22	41.0226
TNFSF11	2.52766	-0.146025	10.278	6.32674e-23	5.15372e-22	40.9881
ALG3	1.00291	5.60888	10.2756	6.46208e-23	5.26114e-22	40.9671
CDKL1	-1.39201	1.16041	-10.2749	6.49868e-23	5.28809e-22	40.9616
CPAMD8	-2.50322	4.18863	-10.2633	7.20191e-23	5.84146e-22	40.8599
TSPAN6	1.05006	5.87548	10.2628	7.23106e-23	5.86196e-22	40.8559
ARHGEF37	-1.61838	2.90153	-10.2592	7.46669e-23	6.04326e-22	40.8242
IL6	-2.41951	2.32538	-10.2578	7.5565e-23	6.11269e-22	40.8123
FAM72B	1.71721	-0.40758	10.256	7.68114e-23	6.20687e-22	40.7961
TMOD2	-1.17477	3.53699	-10.2558	7.69199e-23	6.21232e-22	40.7947
EPB41L5	-1.07853	5.66511	-10.2551	7.74226e-23	6.24958e-22	40.7883
HYOU1	1.00812	7.85384	10.2524	7.92472e-23	6.38664e-22	40.7652
ARAP2	-1.29686	4.85147	-10.2455	8.42215e-23	6.78392e-22	40.705
NKD1	-2.10047	2.37897	-10.2451	8.45305e-23	6.80518e-22	40.7014
TEX14	-1.27347	-0.118847	-10.2419	8.69171e-23	6.98987e-22	40.6738
MAP6	-1.74237	2.59005	-10.2386	8.95141e-23	7.1949e-22	40.6447
ZNF695	2.52226	-0.906259	10.2356	9.18633e-23	7.3798e-22	40.6191
TUBA1A	-1.3077	7.04427	-10.2327	9.42564e-23	7.56401e-22	40.5936
DDO	-1.71639	1.21787	-10.2317	9.5043e-23	7.62309e-22	40.5854
PLA2G5	-1.40545	0.945143	-10.2307	9.58858e-23	7.68661e-22	40.5767
FBLN1	-1.57552	7.10829	-10.2272	9.8887e-23	7.91881e-22	40.5462
CCDC102B	-1.15691	2.86458	-10.2248	1.01039e-22	8.08257e-22	40.5249
ZDHHC14	-1.12054	3.02968	-10.2235	1.02217e-22	8.1682e-22	40.5134
MAGI1	-1.18704	4.75317	-10.2223	1.0329e-22	8.24953e-22	40.5031
EGR1	-1.8579	7.44707	-10.222	1.03515e-22	8.26319e-22	40.5009
CCDC173	-2.00724	0.0119669	-10.2192	1.06118e-22	8.46207e-22	40.4763
MTFR1	1.0813	5.05488	10.2174	1.07781e-22	8.59012e-22	40.4609
SDC2	-1.37554	5.46467	-10.2085	1.16535e-22	9.27801e-22	40.3837
COL22A1	2.40993	1.06054	10.1859	1.42102e-22	1.12898e-21	40.1874
CIP2A	1.56268	2.76165	10.1805	1.48916e-22	1.18249e-21	40.1411
TMEM178A	-1.94436	1.01616	-10.1795	1.50272e-22	1.19263e-21	40.1321
FEZF1	3.21314	-0.156721	10.1785	1.51579e-22	1.20238e-21	40.1235
SORD	1.20658	4.32839	10.177	1.53593e-22	1.21708e-21	40.1105
DNASE1	1.131	4.23523	10.1744	1.57135e-22	1.24449e-21	40.0879
NFATC1	-1.12411	4.05242	-10.1655	1.69913e-22	1.34358e-21	40.0106
PLA2G3	-2.87187	-0.119271	-10.1646	1.712e-22	1.35305e-21	40.0031
TEF	-1.27909	4.75549	-10.1596	1.78946e-22	1.41279e-21	39.9593
ATF3	-1.79349	5.38601	-10.1576	1.81955e-22	1.4358e-21	39.9428
RGS22	-2.32809	0.306072	-10.1551	1.85968e-22	1.46517e-21	39.9212
NFAM1	-1.51473	3.86126	-10.1543	1.87315e-22	1.47502e-21	39.9141
PLAGL1	-1.48693	3.85819	-10.1526	1.90183e-22	1.49683e-21	39.8991
DIAPH2	-1.09034	4.64061	-10.1487	1.96699e-22	1.5465e-21	39.8657
PCSK9	-3.13478	2.39943	-10.147	1.99766e-22	1.5698e-21	39.8504
PARD3B	-1.27498	3.95438	-10.1414	2.0968e-22	1.64599e-21	39.8025
HECW2	-1.35307	4.42198	-10.129	2.33762e-22	1.83123e-21	39.695
JPH2	-1.71236	1.10248	-10.1264	2.38959e-22	1.87098e-21	39.6732
COL5A1	1.76485	7.71688	10.1198	2.53109e-22	1.97972e-21	39.6163
BEST1	-1.10821	1.892	-10.1163	2.61149e-22	2.03839e-21	39.5853
RASGRP2	-1.52564	2.63002	-10.1152	2.63647e-22	2.05683e-21	39.5759
NME4	1.2318	6.20305	10.1067	2.83798e-22	2.21175e-21	39.5031
GNGT2	-1.3101	1.18678	-10.106	2.85563e-22	2.22436e-21	39.4969
ITGAL	-1.48709	5.1175	-10.0979	3.06556e-22	2.38297e-21	39.4268
ROBO2	-2.44381	2.29893	-10.0935	3.18371e-22	2.47228e-21	39.3893
TBC1D2	-1.3237	5.58345	-10.0871	3.36559e-22	2.61217e-21	39.3344
MAGI2	-1.16414	2.81506	-10.0845	3.44407e-22	2.67171e-21	39.3116
F2RL3	-1.61839	2.32194	-10.0843	3.44876e-22	2.67398e-21	39.3102
ADGRF4	3.14011	0.915172	10.0828	3.49509e-22	2.70851e-21	39.297
MICALL2	1.35678	5.34886	10.0813	3.54061e-22	2.74239e-21	39.2842
LRCH2	-1.81865	1.86901	-10.0795	3.59771e-22	2.78519e-21	39.2684
TSTA3	1.20056	6.55317	10.0765	3.69156e-22	2.85492e-21	39.2429
WNT9A	-1.53213	3.01492	-10.0733	3.79484e-22	2.93329e-21	39.2156
C8orf76	1.00418	3.14804	10.0719	3.84042e-22	2.96549e-21	39.2038
SERPINH1	1.02058	7.93921	10.07	3.90732e-22	3.01561e-21	39.1867
CCDC81	-1.75638	-0.237856	-10.0688	3.9482e-22	3.04561e-21	39.1765
SRRM3	1.80097	1.45968	10.065	4.07834e-22	3.14279e-21	39.1444
IL23A	1.53249	0.845777	10.0622	4.18066e-22	3.22e-21	39.1199
WDR88	1.19882	-0.129223	10.046	4.81142e-22	3.69454e-21	38.9809
ARHGAP23	-1.22596	5.22188	-10.0455	4.83378e-22	3.70982e-21	38.9763
CDH23	-1.59794	2.22674	-10.0448	4.8628e-22	3.7302e-21	38.9703
TMEM63C	3.01041	2.08202	10.0427	4.9514e-22	3.79624e-21	38.9525
SLC22A18AS	1.88307	1.48354	10.0408	5.03394e-22	3.85757e-21	38.9361
HECW1	1.91631	0.328038	10.0383	5.14335e-22	3.93942e-21	38.9149
DSCC1	1.43982	2.48653	10.0367	5.21616e-22	3.99114e-21	38.901
BEAN1	2.20254	2.3996	10.0365	5.22597e-22	3.99662e-21	38.8991
IL20RA	-2.22296	2.67801	-10.0347	5.30697e-22	4.05652e-21	38.8839
AADAC	-3.16561	0.497441	-10.0322	5.42127e-22	4.14179e-21	38.8628
TLCD2	-1.16385	3.82153	-10.0317	5.44442e-22	4.15738e-21	38.8586
SULT1A1	-1.46416	4.40115	-10.0308	5.48911e-22	4.18939e-21	38.8505
LGI2	2.01276	2.81347	10.0142	6.33943e-22	4.83106e-21	38.7081
RAB19	1.25309	0.393098	10.0107	6.5321e-22	4.97287e-21	38.6784
BAIAP2L2	2.40167	1.32052	10.0084	6.6636e-22	5.06789e-21	38.6587
OTULINL	-1.67586	4.84403	-10.0079	6.69504e-22	5.08924e-21	38.6541
IGFBP3	1.91138	7.66144	10.0075	6.71477e-22	5.10167e-21	38.6512
CNN1	-1.70346	3.43014	-10.0059	6.80941e-22	5.17098e-21	38.6373
RILP	-1.16063	3.70798	-10.0025	7.01575e-22	5.325e-21	38.6078
DHRS13	1.04123	2.24138	10.0018	7.05738e-22	5.35391e-21	38.6019
FCER1G	-1.45464	5.56856	-10.0012	7.09424e-22	5.37917e-21	38.5968
PTGFRN	1.06317	6.3121	9.99931	7.20932e-22	5.46096e-21	38.5809
ASGR1	-1.4152	1.60541	-9.9918	7.69259e-22	5.80958e-21	38.5167
ABCB1	-1.54542	1.65869	-9.99122	7.73131e-22	5.8359e-21	38.5117
ONECUT2	2.9935	0.188353	9.98882	7.89341e-22	5.95529e-21	38.4912
C11orf88	-3.00825	-0.397424	-9.9865	8.05348e-22	6.07e-21	38.4713
SMIM10L2B	-1.28029	0.714944	-9.98622	8.07262e-22	6.0814e-21	38.469
MAP3K8	-1.09574	4.27481	-9.98287	8.3098e-22	6.25385e-21	38.4404
PACSIN1	1.97371	0.500049	9.98265	8.32523e-22	6.25923e-21	38.4385
GBP4	-1.61526	5.68473	-9.98149	8.40954e-22	6.31948e-21	38.4286
NAP1L5	-1.0591	1.90386	-9.98071	8.46592e-22	6.35869e-21	38.4219
CXCL2	-2.1514	4.69123	-9.97869	8.6155e-22	6.46462e-21	38.4046
ICA1	1.0295	5.41439	9.97539	8.8645e-22	6.64486e-21	38.3764
ABCB9	1.10179	2.9861	9.97525	8.87517e-22	6.64956e-21	38.3753
DISP1	-1.11074	3.80607	-9.97216	9.11461e-22	6.8222e-21	38.3489
TNFRSF18	2.04877	2.19639	9.97121	9.19023e-22	6.8754e-21	38.3408
ZDHHC9	1.15699	7.37552	9.96291	9.87243e-22	7.37847e-21	38.2699
KMO	-1.4268	2.09539	-9.95642	1.04402e-21	7.79895e-21	38.2146
RPL39L	1.87272	3.20358	9.95268	1.07829e-21	8.05098e-21	38.1827
ATOH8	-2.58894	4.13325	-9.95177	1.08678e-21	8.11037e-21	38.1749
TCTE1	-2.55977	-1.13398	-9.94087	1.19374e-21	8.89545e-21	38.0821
ENTPD7	1.03679	3.79197	9.94021	1.20054e-21	8.94173e-21	38.0765
PLPP4	2.6251	-0.0902142	9.93822	1.22128e-21	9.08724e-21	38.0595
AP1S1	1.01619	5.6752	9.93316	1.2757e-21	9.48283e-21	38.0164
H2AX	1.15823	5.17398	9.93294	1.27809e-21	9.49592e-21	38.0146
COL13A1	-1.56131	2.40617	-9.93275	1.28018e-21	9.50674e-21	38.013
SCN8A	2.19855	1.40849	9.93239	1.28419e-21	9.52717e-21	38.0099
RUNX1T1	-1.53509	2.21718	-9.9288	1.32451e-21	9.81672e-21	37.9793
PARD6B	-1.16597	4.22598	-9.92643	1.35172e-21	1.00086e-20	37.9592
CFAP58	-1.99937	-0.377554	-9.92636	1.35255e-21	1.00098e-20	37.9586
LAPTM5	-1.32665	8.14881	-9.9241	1.37915e-21	1.02016e-20	37.9393
PODXL2	2.49587	4.69658	9.92375	1.38331e-21	1.02275e-20	37.9363
ECM2	-1.43378	3.3823	-9.92195	1.4049e-21	1.03769e-20	37.921
REPS2	-1.33206	4.26642	-9.92091	1.41749e-21	1.04648e-20	37.9122
FOXF2	-1.60248	2.58912	-9.91981	1.43102e-21	1.05544e-20	37.9028
NEDD4L	-1.20558	6.74078	-9.91766	1.45767e-21	1.07457e-20	37.8846
DAPK1	-1.3266	6.38023	-9.91692	1.46694e-21	1.08088e-20	37.8783
EYA4	-2.42441	0.595426	-9.91344	1.51151e-21	1.11317e-20	37.8487
KLHL17	1.28695	2.95377	9.9001	1.69516e-21	1.2466e-20	37.7353
TMEM232	-2.24689	0.0585989	-9.89761	1.73169e-21	1.27162e-20	37.7142
ACY3	2.14435	0.995305	9.8912	1.82965e-21	1.34225e-20	37.6598
PAQR4	1.23455	3.81755	9.88204	1.97938e-21	1.44928e-20	37.582
MSH5	1.59958	1.6241	9.88121	1.99342e-21	1.45885e-20	37.575
ELMO1	-1.22887	4.52032	-9.87926	2.02713e-21	1.48209e-20	37.5584
C15orf48	2.44283	4.73141	9.87479	2.10627e-21	1.53624e-20	37.5206
RGS13	-1.87159	-0.0320937	-9.87469	2.10805e-21	1.53679e-20	37.5197
TNFAIP8L3	-1.34725	1.99488	-9.87453	2.111e-21	1.5382e-20	37.5183
MIOX	2.64917	-0.904533	9.87095	2.17683e-21	1.58541e-20	37.488
CXCL12	-1.61971	4.99834	-9.86989	2.19666e-21	1.59908e-20	37.479
CCL24	-2.23298	-0.263093	-9.86738	2.24446e-21	1.63309e-20	37.4577
AMIGO1	-1.24254	3.37265	-9.8652	2.28667e-21	1.663e-20	37.4393
TRAF5	1.18003	4.50676	9.8636	2.31824e-21	1.68515e-20	37.4257
NETO1	2.65397	-1.00491	9.86163	2.35778e-21	1.71307e-20	37.409
CHI3L2	-2.2951	3.45656	-9.85837	2.42438e-21	1.75977e-20	37.3815
EPHB2	1.7986	4.61113	9.85459	2.50422e-21	1.81598e-20	37.3494
SCG5	2.37859	2.34562	9.85425	2.5115e-21	1.82039e-20	37.3466
SPINK1	4.50791	3.95586	9.8468	2.67679e-21	1.93834e-20	37.2835
H2AC13	2.2291	-1.32052	9.84584	2.69889e-21	1.9534e-20	37.2754
DENND2C	-1.24583	1.62475	-9.84193	2.7908e-21	2.01896e-20	37.2423
TRIM46	1.5955	2.09568	9.83927	2.85488e-21	2.06433e-20	37.2198
FRAS1	-2.14696	3.56572	-9.83461	2.97102e-21	2.14421e-20	37.1804
STARD4	-1.09764	4.26642	-9.82959	3.10135e-21	2.23507e-20	37.138
OVOL1	1.97276	1.73052	9.82771	3.15137e-21	2.27004e-20	37.1221
SERTAD1	-1.17985	4.61459	-9.82351	3.26664e-21	2.34859e-20	37.0866
AKAP13	-1.08851	7.57202	-9.82227	3.30135e-21	2.3713e-20	37.0762
GAREM2	1.60974	2.58683	9.81675	3.46057e-21	2.48212e-20	37.0296
TUBG1	1.01562	5.26347	9.81053	3.64934e-21	2.61504e-20	36.9771
PEG3	-1.75758	1.17741	-9.80732	3.75082e-21	2.68522e-20	36.95
IL11	2.03043	-0.204266	9.80644	3.77902e-21	2.70285e-20	36.9426
THSD4	-1.3855	4.31944	-9.79793	4.0635e-21	2.9022e-20	36.8708
MOB3B	-1.27106	3.88137	-9.79767	4.07261e-21	2.90733e-20	36.8686
SGK1	-1.28971	6.64305	-9.79248	4.25663e-21	3.03583e-20	36.8249
FAM43A	-1.25528	2.85904	-9.78343	4.59795e-21	3.27772e-20	36.7486
ID3	-1.29056	5.30201	-9.78299	4.6151e-21	3.2884e-20	36.7449
HGH1	1.02738	4.93549	9.77908	4.77159e-21	3.3967e-20	36.712
MYO1F	-1.18442	5.03686	-9.77869	4.78738e-21	3.40634e-20	36.7087
LBH	-1.10948	7.09612	-9.77676	4.86671e-21	3.46115e-20	36.6925
MLC1	-1.90278	0.0202527	-9.77632	4.88465e-21	3.47228e-20	36.6888
FUT3	1.86477	4.24459	9.76607	5.32983e-21	3.78163e-20	36.6026
INCENP	1.06712	4.34491	9.76316	5.4636e-21	3.87472e-20	36.5781
CD244	-1.47139	0.865016	-9.76214	5.5112e-21	3.90665e-20	36.5695
GATA5	-1.81788	-0.440857	-9.75869	5.67529e-21	4.01357e-20	36.5405
E2F5	1.06391	3.8071	9.75821	5.69862e-21	4.02818e-20	36.5364
BTG2	-1.4782	7.04639	-9.75766	5.72514e-21	4.04503e-20	36.5319
AQP9	-1.98112	3.28105	-9.75713	5.75095e-21	4.06137e-20	36.5274
HCAR2	-2.20016	2.07804	-9.75555	5.82877e-21	4.11249e-20	36.5141
EPHX4	2.09284	1.09939	9.75468	5.87216e-21	4.14117e-20	36.5068
RAC3	1.77286	3.1802	9.75426	5.89327e-21	4.15412e-20	36.5032
ABCA6	-1.63476	2.46495	-9.75187	6.0138e-21	4.23514e-20	36.4832
DLG5	1.07161	5.3512	9.74767	6.23241e-21	4.38501e-20	36.4479
RORA	-1.32875	4.22861	-9.74617	6.3125e-21	4.43929e-20	36.4353
GSDMB	1.5322	4.30604	9.74019	6.64141e-21	4.66409e-20	36.3851
LRRC20	1.05809	4.71289	9.73786	6.77371e-21	4.7548e-20	36.3656
C1orf21	-1.3986	5.19741	-9.73515	6.93165e-21	4.86341e-20	36.3428
RHPN1	1.64334	4.66408	9.73133	7.15967e-21	5.01641e-20	36.3108
LARGE2	1.93117	4.44502	9.72993	7.24569e-21	5.07412e-20	36.299
CDKN2B	-1.66413	4.40607	-9.72034	7.85949e-21	5.49655e-20	36.2186
EPB41L3	-1.42987	4.63317	-9.7193	7.9292e-21	5.54274e-20	36.2099
FBXL7	-1.22321	3.02837	-9.71649	8.11996e-21	5.67347e-20	36.1864
DKK3	-1.36266	6.10011	-9.71319	8.35077e-21	5.82936e-20	36.1587
SGCE	-1.38935	4.54345	-9.71283	8.37626e-21	5.84445e-20	36.1557
SYP	-1.75751	1.3691	-9.70703	8.79799e-21	6.13305e-20	36.1071
NR4A1	-2.09718	6.29513	-9.69973	9.35891e-21	6.52106e-20	36.046
FCGR3A	-1.61127	6.46242	-9.69583	9.67291e-21	6.73364e-20	36.0134
NHLRC4	-1.64763	0.525163	-9.69533	9.71418e-21	6.75927e-20	36.0092
KLRF1	-1.76565	-0.281281	-9.69366	9.852e-21	6.85201e-20	35.9953
CPA3	-2.31758	4.07202	-9.69286	9.91928e-21	6.89563e-20	35.9885
GRAMD2A	-1.80502	4.0622	-9.6927	9.93217e-21	6.90142e-20	35.9872
C7	-2.70318	5.6484	-9.6875	1.03794e-20	7.20556e-20	35.9437
CPT1B	1.72294	0.919527	9.68637	1.04787e-20	7.27119e-20	35.9343
GJA1	-1.62584	6.47636	-9.67141	1.18916e-20	8.2327e-20	35.8093
IL1A	-2.31268	-0.144974	-9.66488	1.25661e-20	8.6957e-20	35.7547
SIRPB2	-1.4324	2.44976	-9.66421	1.26373e-20	8.74093e-20	35.7491
TCP11L2	-1.09052	3.24322	-9.65589	1.35568e-20	9.36834e-20	35.6797
COL6A5	-2.3193	1.72091	-9.65412	1.37599e-20	9.50006e-20	35.665
THY1	1.52532	5.99882	9.65011	1.42343e-20	9.82308e-20	35.6315
DRP2	1.9465	-0.719516	9.64083	1.53922e-20	1.06125e-19	35.5542
AXL	-1.24608	5.72888	-9.64024	1.54692e-20	1.06607e-19	35.5493
DDR2	-1.36595	4.78153	-9.63163	1.66329e-20	1.1447e-19	35.4776
OLFML2A	-1.39135	4.45535	-9.62896	1.70109e-20	1.16965e-19	35.4554
SPDEF	2.51667	4.24616	9.62666	1.73447e-20	1.19152e-19	35.4362
FOXD2	1.11097	1.08081	9.62558	1.75031e-20	1.20133e-19	35.4272
ESRP1	1.01977	6.71916	9.62557	1.75033e-20	1.20133e-19	35.4272
NRROS	-1.21539	3.02191	-9.62299	1.78879e-20	1.22717e-19	35.4057
ATAD3A	1.06168	4.51867	9.61572	1.90178e-20	1.30409e-19	35.3452
MAL	-1.90486	1.98775	-9.61379	1.93277e-20	1.32474e-19	35.3292
YBX2	3.01819	0.718438	9.6133	1.9409e-20	1.32971e-19	35.325
ETV1	-1.61577	5.07948	-9.60752	2.03748e-20	1.39524e-19	35.277
AKT3	-1.29668	4.45363	-9.60418	2.09544e-20	1.43429e-19	35.2493
LIPA	-1.1632	7.18324	-9.60376	2.10289e-20	1.43874e-19	35.2458
PROC	2.4022	0.56479	9.60079	2.15617e-20	1.47385e-19	35.2211
KRT16	3.5525	0.908432	9.59937	2.1819e-20	1.49077e-19	35.2094
GALNT16	-1.97692	0.813611	-9.59332	2.29571e-20	1.56782e-19	35.1591
TRIM45	1.14991	2.35394	9.59319	2.29833e-20	1.5689e-19	35.158
ZC3H12B	-1.25372	0.587086	-9.58849	2.39082e-20	1.6313e-19	35.119
CBFA2T3	-1.47773	2.44935	-9.58089	2.54818e-20	1.73788e-19	35.056
C16orf86	-1.14813	0.583691	-9.5678	2.84403e-20	1.93704e-19	34.9474
ATP6V1C2	1.95385	2.25872	9.56701	2.86294e-20	1.94904e-19	34.9409
CWH43	-2.58906	-1.87171	-9.56435	2.92756e-20	1.99214e-19	34.9188
LRRC71	-2.57069	-0.917589	-9.56415	2.93242e-20	1.99365e-19	34.9172
CBARP	1.7372	0.376379	9.54509	3.43997e-20	2.33452e-19	34.7594
CD44	-1.24584	8.3153	-9.54259	3.51248e-20	2.38266e-19	34.7388
GRIN1	2.10443	0.294725	9.54049	3.57497e-20	2.42396e-19	34.7214
NQO1	2.25166	7.09715	9.53675	3.68839e-20	2.49974e-19	34.6905
NRGN	-2.21567	4.06296	-9.53203	3.83696e-20	2.59695e-19	34.6515
SSR4	1.19524	8.00132	9.5301	3.89953e-20	2.63811e-19	34.6355
PLEKHH2	-1.58151	4.15976	-9.52514	4.06459e-20	2.74732e-19	34.5946
CD300E	-1.72686	1.67423	-9.51862	4.29201e-20	2.89586e-19	34.5408
GFRA1	-2.46357	1.52192	-9.51323	4.48957e-20	3.02646e-19	34.4963
C11orf21	-1.62816	0.788202	-9.50862	4.66593e-20	3.14254e-19	34.4582
CYP2F1	-2.72185	-1.31873	-9.5079	4.69399e-20	3.16004e-19	34.4523
MXD3	1.22718	2.61331	9.50431	4.8367e-20	3.25321e-19	34.4227
LIMK1	1.0175	6.3558	9.50345	4.8715e-20	3.27516e-19	34.4156
IL18R1	-1.46171	2.22535	-9.5018	4.93889e-20	3.31752e-19	34.402
LHX6	-1.40311	1.48689	-9.49613	5.17806e-20	3.47047e-19	34.3553
RNFT2	1.61115	2.01344	9.49538	5.21047e-20	3.49065e-19	34.3491
FCRL5	2.35437	2.83323	9.4883	5.52761e-20	3.69166e-19	34.2908
GPRC5A	-1.71666	8.98301	-9.48763	5.55824e-20	3.71048e-19	34.2853
RACGAP1	1.22111	4.8012	9.47986	5.93013e-20	3.95409e-19	34.2213
ANKRD66	-2.68415	-1.22567	-9.47984	5.93101e-20	3.95409e-19	34.2212
NOTCH1	-1.02565	5.74789	-9.47827	6.00935e-20	4.00103e-19	34.2082
ARHGAP39	1.17172	3.86944	9.47802	6.02143e-20	4.00731e-19	34.2062
MRPL15	1.00129	5.47024	9.47635	6.10575e-20	4.05986e-19	34.1925
MESP1	1.80893	1.38779	9.47443	6.20439e-20	4.12363e-19	34.1766
SBK1	1.99372	4.20704	9.47343	6.25648e-20	4.15642e-19	34.1684
CABCOCO1	-2.37738	0.301728	-9.47106	6.38098e-20	4.23541e-19	34.1489
SELENBP1	-1.86878	7.19245	-9.46953	6.46251e-20	4.28765e-19	34.1364
LCP1	-1.33039	7.57407	-9.46889	6.49724e-20	4.3088e-19	34.1311
TMEM212	-2.58309	-1.72459	-9.45739	7.14909e-20	4.73694e-19	34.0366
SOX12	1.17676	4.80913	9.45539	7.2692e-20	4.81333e-19	34.0201
PDZRN3	-1.33453	3.20104	-9.45231	7.45763e-20	4.93057e-19	33.9949
FAM180A	-1.63648	-0.0704834	-9.45094	7.54283e-20	4.98473e-19	33.9836
PRRG3	-1.61088	-0.210715	-9.45078	7.55291e-20	4.98921e-19	33.9823
MELTF	1.98104	3.63206	9.44738	7.76972e-20	5.12795e-19	33.9543
DOCK8	-1.24008	5.53092	-9.44474	7.94202e-20	5.23709e-19	33.9327
C9orf24	-2.87514	0.458922	-9.44319	8.04447e-20	5.30003e-19	33.92
EFNB2	-1.35816	5.52057	-9.44198	8.12616e-20	5.35152e-19	33.91
BDH1	1.19179	4.21901	9.44117	8.1811e-20	5.38535e-19	33.9034
KREMEN2	1.89142	-0.400874	9.43676	8.48591e-20	5.57824e-19	33.8672
PUSL1	1.03901	3.69	9.43061	8.93039e-20	5.86328e-19	33.8168
C3orf67	1.5878	1.39328	9.42993	8.9809e-20	5.89389e-19	33.8112
TWIST2	-1.50955	0.93841	-9.42585	9.28968e-20	6.09388e-19	33.7778
AP1S2	-1.06341	4.42398	-9.41876	9.85298e-20	6.4578e-19	33.7197
KCNJ15	-2.37784	4.93535	-9.41261	1.03678e-19	6.7923e-19	33.6693
ARHGEF19	1.29791	4.87423	9.40569	1.09796e-19	7.18064e-19	33.6127
SLC9A7	1.05828	4.70441	9.4049	1.10515e-19	7.22143e-19	33.6063
ID2	-1.11372	5.33422	-9.40438	1.10992e-19	7.24948e-19	33.602
MICU3	-1.27778	1.54535	-9.40267	1.12573e-19	7.34953e-19	33.588
HPGDS	-1.9432	1.70238	-9.39199	1.22978e-19	7.99436e-19	33.5007
DIO2	2.18103	2.76103	9.3912	1.2379e-19	8.04022e-19	33.4942
COA6	1.03061	4.38054	9.39018	1.24829e-19	8.10075e-19	33.4859
DRAM1	-1.4465	6.91791	-9.38877	1.26301e-19	8.19276e-19	33.4744
KLF15	-2.03973	2.42446	-9.38782	1.27292e-19	8.25349e-19	33.4666
AOX1	-1.87905	2.72807	-9.38667	1.28509e-19	8.32531e-19	33.4572
SPRY4	-1.23387	5.78743	-9.37925	1.36638e-19	8.83679e-19	33.3966
TTYH1	1.63589	-0.660027	9.37203	1.45046e-19	9.37252e-19	33.3377
CSTA	-1.64783	2.65745	-9.36479	1.53972e-19	9.93234e-19	33.2787
FAT4	-1.67202	3.78072	-9.35897	1.61553e-19	1.03992e-18	33.2312
SYPL2	-1.54427	-0.274792	-9.35731	1.63785e-19	1.05384e-18	33.2176
C1orf158	-2.70035	-1.47478	-9.35394	1.68399e-19	1.08306e-18	33.1902
GAS7	-1.29375	4.96406	-9.34793	1.76956e-19	1.13713e-18	33.1412
FBXO16	1.18178	1.45497	9.34765	1.77366e-19	1.13928e-18	33.1389
DEPP1	-1.39345	6.67319	-9.34266	1.84808e-19	1.18608e-18	33.0983
VSIG2	-2.7856	3.58995	-9.34201	1.85806e-19	1.19198e-18	33.093
TMCC3	-1.17738	3.79261	-9.34139	1.86754e-19	1.19755e-18	33.088
KPNA7	1.81533	1.23775	9.3397	1.8937e-19	1.21382e-18	33.0742
TMEM156	1.94513	1.86399	9.3346	1.97505e-19	1.26382e-18	33.0327
KIF20B	1.0917	3.622	9.33448	1.97696e-19	1.2645e-18	33.0318
HSD17B13	-2.36371	-0.0239615	-9.33367	1.99027e-19	1.27248e-18	33.0251
CX3CR1	-2.01054	1.78708	-9.32865	2.07425e-19	1.32505e-18	32.9843
SLA	-1.29469	4.95302	-9.32816	2.08257e-19	1.32981e-18	32.9803
PTGIS	-1.69088	4.38895	-9.3275	2.09386e-19	1.33645e-18	32.975
NSMF	1.05469	5.52903	9.32527	2.13269e-19	1.36066e-18	32.9569
APLN	-1.81557	3.21929	-9.32493	2.13865e-19	1.36389e-18	32.9541
CDKN1C	-1.26316	3.83861	-9.32296	2.17368e-19	1.38506e-18	32.938
BIK	1.58158	2.32721	9.32205	2.18998e-19	1.39485e-18	32.9307
JAK3	1.09674	4.5759	9.30967	2.42473e-19	1.54048e-18	32.8301
TFRC	-1.27989	7.10415	-9.30913	2.43546e-19	1.54665e-18	32.8257
CD37	-1.3435	4.96526	-9.30247	2.57251e-19	1.63163e-18	32.7717
NCF1	-1.47112	2.11913	-9.29245	2.79325e-19	1.76571e-18	32.6904
EMP3	-1.22349	5.14616	-9.29141	2.81717e-19	1.78009e-18	32.6819
RNASEH2A	1.10809	4.18261	9.29102	2.8262e-19	1.78505e-18	32.6788
MS4A4A	-1.45786	4.31052	-9.28171	3.05046e-19	1.92428e-18	32.6034
BHLHA15	2.03346	0.642509	9.27922	3.11337e-19	1.9607e-18	32.5832
GOLGA7B	2.02623	3.81481	9.27804	3.14365e-19	1.97812e-18	32.5736
CBX2	1.88772	3.29508	9.27775	3.15124e-19	1.98207e-18	32.5712
MAP7D2	2.53879	1.94221	9.27589	3.19957e-19	2.00996e-18	32.5562
CNR1	-2.16007	1.86209	-9.27532	3.21464e-19	2.01859e-18	32.5516
TPSB2	-2.36822	3.49878	-9.27375	3.25622e-19	2.04385e-18	32.5389
ETS2	-1.07991	7.3928	-9.2709	3.33308e-19	2.09036e-18	32.5158
AJM1	1.29277	1.99613	9.268	3.41329e-19	2.13712e-18	32.4924
FGD4	-1.0236	4.73776	-9.26037	3.63339e-19	2.27023e-18	32.4306
EGLN3	2.16025	4.89406	9.25925	3.66706e-19	2.29033e-18	32.4215
CDK5R1	1.29979	2.21063	9.25688	3.73874e-19	2.33413e-18	32.4024
HMGCS1	-1.0729	5.89929	-9.25347	3.84474e-19	2.39931e-18	32.3748
SIGLEC6	-1.83926	-0.312509	-9.25195	3.89264e-19	2.4282e-18	32.3626
SRPK3	2.24211	1.4614	9.25185	3.89597e-19	2.42928e-18	32.3617
CCDC13	-1.414	-0.0908862	-9.24657	4.068e-19	2.5355e-18	32.3191
ADARB2	-1.957	-0.637862	-9.24574	4.09566e-19	2.54959e-18	32.3124
DTX2	1.09319	5.1226	9.23893	4.33003e-19	2.69106e-18	32.2574
AKR7A3	2.89403	1.14732	9.23832	4.35179e-19	2.70347e-18	32.2525
PRAME	4.37893	0.904116	9.2372	4.39185e-19	2.72724e-18	32.2434
CITED2	-1.26447	6.74472	-9.23324	4.53643e-19	2.8124e-18	32.2114
ACSL4	-1.14252	6.5472	-9.2285	4.71527e-19	2.92088e-18	32.1732
FMO3	-1.50292	3.18036	-9.22748	4.75493e-19	2.94303e-18	32.165
MPDZ	-1.09881	4.36939	-9.22573	4.82352e-19	2.98427e-18	32.1508
DNAH9	-3.29752	0.573497	-9.224	4.89203e-19	3.02428e-18	32.1369
RAB5IF	1.03057	4.82564	9.22232	4.95961e-19	3.06471e-18	32.1234
LRRC49	-1.18187	1.85983	-9.2207	5.02567e-19	3.10426e-18	32.1103
P2RX1	-1.4413	1.72543	-9.21996	5.05609e-19	3.12178e-18	32.1043
LAPTM4B	1.21734	8.03987	9.21904	5.0943e-19	3.14408e-18	32.0969
SLC29A4	2.19979	3.63306	9.21885	5.10216e-19	3.14765e-18	32.0954
GPR65	-1.32548	2.58816	-9.21718	5.1722e-19	3.18826e-18	32.0819
TTLL10	-2.14741	-0.415055	-9.21572	5.23415e-19	3.22513e-18	32.0702
CYBB	-1.6304	6.56043	-9.21438	5.29158e-19	3.25786e-18	32.0594
FAAP24	1.02261	2.06781	9.21305	5.34947e-19	3.29217e-18	32.0486
CMTM1	1.00616	0.16664	9.21088	5.44491e-19	3.34954e-18	32.0312
GSAP	-1.06873	5.08004	-9.20828	5.5613e-19	3.41697e-18	32.0103
SEC14L4	-2.20103	1.51132	-9.20559	5.68498e-19	3.48729e-18	31.9886
SELE	-2.07408	0.92427	-9.19674	6.11014e-19	3.74203e-18	31.9173
TMTC1	-1.76814	3.32691	-9.19529	6.18252e-19	3.78482e-18	31.9057
ABCA10	-1.64947	0.243109	-9.19181	6.36051e-19	3.88907e-18	31.8777
S100A4	-1.67484	7.03818	-9.18442	6.75509e-19	4.12865e-18	31.8183
PRKN	-1.42402	0.602612	-9.18304	6.83101e-19	4.17337e-18	31.8072
SIGLEC1	-1.62131	4.69949	-9.18064	6.96576e-19	4.25226e-18	31.7879
EPOP	1.29163	2.54559	9.17914	7.05174e-19	4.30301e-18	31.7758
MZT2A	1.03577	4.46866	9.17798	7.11844e-19	4.34196e-18	31.7665
SYDE1	-1.03862	3.55293	-9.17426	7.33704e-19	4.46989e-18	31.7367
FAM216B	-3.20792	0.792731	-9.17019	7.58371e-19	4.61831e-18	31.704
RCOR2	2.0062	1.31055	9.16809	7.71447e-19	4.69605e-18	31.6871
HLF	-2.41149	3.58816	-9.16688	7.79053e-19	4.73853e-18	31.6774
TTC39C	1.19542	4.62872	9.16487	7.91905e-19	4.81477e-18	31.6613
PRF1	-1.56524	3.69354	-9.16324	8.0245e-19	4.87497e-18	31.6482
SMPDL3B	1.53707	5.49	9.16094	8.17636e-19	4.96324e-18	31.6297
CDH3	2.28105	5.87496	9.15323	8.70483e-19	5.27556e-18	31.5679
EPHB6	-1.73824	2.20955	-9.15211	8.78387e-19	5.32133e-18	31.559
MRGPRF	-1.41451	2.35482	-9.15184	8.80361e-19	5.33115e-18	31.5567
CPEB1	-1.56311	-0.281411	-9.14794	9.08651e-19	5.50026e-18	31.5255
EFNB1	-1.27722	4.7791	-9.14357	9.41433e-19	5.69642e-18	31.4905
ATP2A1	1.42179	0.160427	9.13709	9.92221e-19	5.99414e-18	31.4386
AMOTL2	-1.00773	6.06046	-9.13583	1.00247e-18	6.04879e-18	31.4285
APOC1	-1.74938	6.22626	-9.13119	1.04082e-18	6.27273e-18	31.3914
ADGRD1	-2.11072	4.59023	-9.13029	1.04851e-18	6.31655e-18	31.3842
MCTS2P	1.12122	-0.180092	9.12986	1.05217e-18	6.33607e-18	31.3807
SLC16A6	-1.34759	1.82566	-9.12496	1.09473e-18	6.58708e-18	31.3416
LIPM	1.87188	-0.2683	9.12294	1.11283e-18	6.69336e-18	31.3254
ALDH1A2	-2.29764	2.16242	-9.12264	1.11554e-18	6.70697e-18	31.323
PPP1R16B	-1.39668	3.88297	-9.11934	1.14574e-18	6.88034e-18	31.2966
MCM7	1.03572	6.6506	9.1185	1.15359e-18	6.92472e-18	31.2899
C19orf38	-1.22286	1.34273	-9.11619	1.17539e-18	7.05279e-18	31.2714
TLE4	-1.07553	4.08789	-9.11402	1.19613e-18	7.16873e-18	31.2541
IER5L	1.44162	3.42435	9.11318	1.20433e-18	7.21213e-18	31.2474
SRD5A3	1.30969	5.9046	9.10857	1.25013e-18	7.47758e-18	31.2105
EEF1A2	3.94545	2.98854	9.09818	1.35963e-18	8.12289e-18	31.1276
H2BC15	1.42418	1.09521	9.09621	1.38146e-18	8.24355e-18	31.1119
PCDHB4	-1.19562	1.18665	-9.09487	1.39656e-18	8.33036e-18	31.1012
ALDH1A1	-2.02074	6.11471	-9.08634	1.49619e-18	8.90356e-18	31.0331
NDN	-1.26562	3.89136	-9.07926	1.58425e-18	9.42021e-18	30.9767
FAM184A	-1.79642	3.1733	-9.07611	1.62501e-18	9.65495e-18	30.9516
BEX4	-1.21408	4.62249	-9.06973	1.71086e-18	1.01571e-17	30.9008
SRPX2	1.75785	4.09975	9.06682	1.75151e-18	1.03902e-17	30.8776
[truncated: 1,583 more rows]

## Sheet: GEO_turquoise_gene
PRKCZ
ANGPTL7
PDPN
PLA2G5
EPHB2
CD52
SFN
SMPDL3B
SERINC2
MANEAL
MFSD2A
TIE1
PLK3
CYP4B1
CYP4Z1
SLC5A9
ZFYVE9
ROR1
SGIP1
SNORD45C
NEXN
DNAJB4
GIPC2
PTGFR
ADGRL2
CCN1
LINC01140
PLPPR4
PALMD
CDC14A
S1PR1
NTNG1
GSTM5
CHI3L2
CHIAP2
WNT2B
MAGI3
PTGFRN
CD101
PIAS3
BCL9
PRPF3
NPR1
EFNA4
SLC50A1
SYT11
PEAR1
ACKR1
DDR2
UCK2
FMO3
FMO2
DNM3
RALGPS2
XPR1
HMCN1
PRG4
RGS18
RGS13
NEK7
NR5A2
INAVA
BTG2
PRELP
ATP2B4
LINC00467
PPP2R5A
ATF3
C1orf115
2020-03-02
DISP1
DNAH14
RYR2
GCSAML
ENO1
CAMK2N1
ID3
GALE
FCN3
FGR
SNHG12
SYNC
SLC2A1
DHCR24
PLPP3
C8B
JUN
NEGR1
ADGRL4
TTLL7
MCOLN3
SYDE2
GBP4
HFM1
TGFBR3
EVI5
ARHGAP29
SORT1
DENND2C
TSPAN2
CASQ2
ACP6
GJA5
TDRKH
S100A3
KRTCAP2
KHDC4
CRABP2
CD5L
CD244
ITLN2
NECTIN4
SH2D1B
RGS5
RXRG
GPA33
DPT
SELP
SELE
MYOC
SNORD79
SNORD44
KIAA0040
TNR
ANGPTL1
B3GALT2
KCNT2
LAD1
CSRP1
LMOD1
PLEKHA6
CD34
HHIPL2
C1orf198
NID1
AKT3
PFKP
NET1
CELF2
OTUD1
MAP3K8
ZEB1
ALOX5
PRKG1
PLAU
NRG3
PAPSS2
LIPN
FAS
FFAR4
PLCE1
CC2D2B
GOLGA7B
ADRB1
GRK5
PLEKHA1
INPP5A
KLF6
PRKCQ
ITIH5
CCDC3
ITGA8
ST8SIA6
HACD1
NEBL
C10orf67
JCAD
RASGEF1A
DEPP1
PCDH15
FAM13C
RTKN2
EGR2
PRF1
SPOCK2
SFTPD
MMRN2
ANKRD22
ANKRD1
RBP4
PDLIM1
SORBS1
ALDH18A1
CRTAC1
ITPRIP
ABLIM1
FGFR2
ADAM8
OLFML1
MICALCL
PARVA
PDE3B
FIBIN
CAT
PRR5L
TSPAN18
LARGE2
MDK
SERPING1
MS4A2
MS4A15
MYRF
P2RY6
TSKU
B3GNT6
NAALAD2
FAT3
AMOTL1
ZC3H12C
LAYN
HTR3A
ZBTB16
TMPRSS4
UBASH3B
FLI1
BARX2
ST14
JAM3
ACAD8
GLB1L2
ANO9
HBB
HBD
OVCH2
OR5P1P
OR5P2
OR5P3
LYVE1
GALNT18
DKK3
PLEKHA7
HPS5
LGR4
BDNF
PAMR1
AHNAK
SNORD28
EFEMP2
SPTBN2
PC
PGM2L1
ARRB1
LRRC32
PAK1
FZD4
MMP13
CASP12
GUCY1A2
SLC35F2
RDX
CRYAB
JAML
MCAM
ROBO4
FEZ1
CDON
ETS1
ADAMTS8
NINJ2-AS1
ADIPOR2
CCND2
KLRF1
GABARAPL1
KLRD1
APOLD1
EMP1
RASSF8
SSPN
PPFIBP1
REP15
FAR2
FGD4
LRRK2
ANO6
GPD1
METTL7A
ACVRL1
GRASP
NR4A1
METTL7B
RBMS2
HSD17B6
LRP1
MSRB3
TRHDE
NAV3
ACSS3
SOCS2
CHPT1
TCP11L2
ACACB
ALDH2
HSPB8
ANO2
VWF
A2M
CLEC1A
STYK1
SMCO3
ART4
MGP
RERG
SLCO1A2
KCNJ8
ABCC9
SOX5
OVCH1
TMTC1
AK4
PRICKLE1
TUBA1A
KRT4
ITGA5
MMP19
WIF1
PTPRB
LIN7A
USP44
NTN4
CRY1
TBX5
TBX3
C12orf49
NOS1
CIT
PLA2G1B
RILPL2
STX2
SGCG
WASF3
FRY
KL
SERTM1
FREM2
RGCC
PCDH17
LMO7
SCEL
GPC5
GAS6
GJB2
LNX2
FLT1
UBL3
KATNAL1
N4BP2L1
STARD13
SPART
SMAD9
LHFPL6
CPB2
CAB39L
SPRYD7
NEK3
THSD1
PCDH9
DACH1
EDNRB
SPRY2
EFNB2
KLHDC1
GNG2
PTGDR
PRKCH
RHOJ
AKAP5
FUT8
FOS
JDP2
NRXN3
FLRT2
PPP4R4
C14orf132
EML1
NDRG2
AP1G2
ADCY4
STXBP6
PRKD1
EGLN3
CFL2
NFKBIA
CLEC14A
FERMT2
SIX4
PLEK2
PTPN21
FBLN5
SCG5
DLL4
STARD9
TMEM62
SORD
DUOX1
SEMA6D
GLDN
TMOD2
TMOD3
CGNL1
MINDY2
RAB8B
SMAD6
PAQR5
NEO1
ADAMTSL3
AGBL1
SEMA4B
ARRDC4
SYNM
TJP1
MEIS2
RHOV
PLA2G4F
ZNF106
FRMD5
DUOXA1
SLC30A4
SECISBP2L
HDC
DAPK2
DENND4A
UACA
GRAMD2A
STRA6
PEAK1
LINC00597
HDGFL3
TMEM204
JPT2
SCNN1G
SPN
GPT2
MT1M
NDRG4
CDH5
LRRC36
CDH3
CDH13
FOXF1
ABCA3
ZNF597
EMP2
MYH11
SULT1A2
ZNF423
CES1
PLLP
NQO1
PHLPP2
SLC7A5
ASPA
KIF1C
TXNDC17
BCL6B
FGF11
TMEM88
MYOCD
ARHGAP44
TRPV2
TRAF4
RAMP2
HIGD1B
ABCC3
DGKE
MSI2
CA4
TBX4
RGS9
SEC14L1
SLC25A10
RFLNB
PER1
MYH10
PMP22
GRAP
MFAP4
TLCD1
SLC6A4
SLFN11
MMP28
CCL23
CAVIN1
ETV4
GJC1
TMEM100
MRPS23
MIR142
RNF43
ICAM2
PECAM1
ABCA8
ABCA9
ABCA6
ABCA10
SOCS3
PYCR1
ARHGAP28
PTPRM
LAMA3
RNF125
SLC14A1
DCC
NEDD4L
CCDC102B
DOK6
PIEZO2
ANKRD29
ZNF521
AQP4
CCDC68
TCF4
CCBE1
RNF152
CDH19
CYB5A
FSTL3
CFD
GADD45B
ADGRE1
MCEMP1
SLC44A2
LDLR
CNN1
ZNF763
ADGRE5
B3GNT3
ARRDC2
GPI
LSR
SPINT2
ZFP36
LTBP4
CBLC
FOSB
HIF3A
FUT2
PPP1R15A
FPR2
ZNF331
MYADM
LILRA2
LILRA1
ZNF471
PLPP2
FUT3
PODNL1
ADGRE3
EPHX3
IQCN
JUND
TSHZ3
HSPB6
LYPD3
KCNN4
PLA2G4C
RRAS
ZNF677
TMC4
LILRA5
EFR3B
KCNK3
KRTCAP3
LBH
CRIM1
PKDCC
PLEKHH2
PRKCE
EPAS1
SPTBN1
RPL23AP32
LGALSL
SLC1A4
MEIS1
PCYOX1
ACTG2
ATOH8
MAL
PROM2
IL1R1
IL1RL1
IL18R1
IL18RAP
SULT1C4
ACOXL
MARCO
STEAP3
EPB41L5
GYPC
RHOQ
GALNT13
TANC1
NOSTRIN
GAD1
CYBRD1
RAPGEF4
CDCA7
ITPRID2
INPP1
MYO1B
PLCL1
AOX1
BMPR2
NBEAL1
ATIC
CXCR2
DES
SGPP2
COL4A3
LRRFIP1
ALKAL2
FAM49A
MATN3
SDC1
XDH
NLRC4
EFEMP1
LOC100129434
GKN2
LRRTM4
REEP1
AFF3
SEPTIN10
LYPD1
NCKAP5
ZEB2
SCN1A
SCN7A
STK39
LRP2
CHN1
TTN
CCDC141
ZNF385B
CALCRL
SLC40A1
CAVIN2
HECW2
PGAP1
ANKRD44
RFTN2
TRAK2
KANSL1L
ACADL
ERBB4
ABCA12
TNS1
ABCB6
CHPF
SLC19A3
PID1
BMP2
PLCB4
ID1
MYL9
ARHGAP40
PABPC1L
WFDC2
MMP9
CASS4
SIRPB1
RASSF2
LRRN4
FERMT1
FLRT3
THBD
CD93
CST2
FER1L4
SNORA71A
SNORA71C
PTGIS
SALL4
CYP24A1
EEF1A2
NCAM2
JAM2
SLC5A3
ETS2
ADARB1
CYYR1
ADAMTS1
ERG
MIF
TIMP3
H1-0
KDELR3
FBLN1
SHANK3
SEC14L4
SLC5A4
MB
APOL3
PDGFB
PMM1
SCUBE1
CNTN6
CNTN4
LMCD1
LINC00312
PPARG
FGD5
KAT2B
RBMS3
TGFBR2
GPD1L
STAC
CTDSPL
VIPR1
SNRK
ZNF660
CLEC3B
LIMD1
CCRL2
SEMA3B
CACNA2D3
ABHD6
PTPRG
ROBO2
ARL13B
NXPE3
PHLDB2
ARHGAP31
ADPRH
PLA1A
SLC15A2
PODXL2
COL6A5
COL6A6
CLDN18
ESYT3
DIPK2A
AGTR1
CPA3
AADAC
ARHGEF26
MME
KCNAB1
NUP210
WNT7A
SH3BP5
SATB1
THRB
CSRNP1
CX3CR1
SEC22C
LRRC2
SLC25A20
HYAL1
CACNA2D2
SEMA3G
TNNC1
ARHGEF3
DNASE1L3
FAM107A
PRICKLE2
ADAMTS9
EOGT
FRMD4B
EIF4E3
PDZRN3
VGLL3
PROS1
ABI3BP
IFT57
ZBED2
LSAMP
MYLK
HEG1
GATA2
SLCO2A1
RBP2
PCOLCE2
PLSCR4
CP
TM4SF18
WWTR1
P2RY14
IGSF10
VEPH1
B3GALNT1
BCHE
TERC
TNFSF10
LAMP3
ALG3
P3H2
MB21D2
MELTF
BDH1
WFS1
AFAP1-AS1
C1QTNF7
BST1
SLIT2
MIR218-1
LIMCH1
PDGFRA
ADGRL3
ODAM
FRAS1
ANXA3
SPP1
MMRN1
NPNT
SGMS2
ANK2
SYNPO2
FGF2
FAT4
GAB1
HHIP
RXFP1
TLL1
GALNT7
WDR17
WWC2
SNX25
F11
FGFBP2
TAPT1
LDB2
QDPR
PPARGC1A
ARAP2
APBB2
ATP8A1
OCIAD2
SGCB
RPL21P44
KDR
IGFBP7
PPBP
CXCL2
PRKG2
SCD5
PLAC8
SPARCL1
ABCG2
SNCA
HPGDS
ADH1A
ADH1B
ADH1C
DDIT4L
EMCN
SLC39A8
DKK2
PDE5A
PRDM5
NDNF
PCDH18
GYPE
SH3D19
MFAP3L
GPM6A
LRP2BP
PDLIM3
NDUFS6
OTULINL
CDH6
PDZD2
NPR3
IL7R
PTGER4
CARD6
C7
GHR
PIK3R1
PDE8B
FER
SLC27A6
PDLIM4
EGR1
IGIP
CYSTM1
PCDHB15
SCGB3A2
ADRB2
ABLIM3
AFAP1L1
SLC26A2
NDST1
GPX3
GRIA1
SGCD
KCNIP1
FGFR4
BTNL9
CTC-338M12.4
SEMA5A
RETREG1
RANBP3L
LIFR
PLCXD3
FGF10
IL6ST
ZNF366
GCNT4
SSBP2
EDIL3
STARD4
MCC
CDO1
SEMA6A
HBEGF
PCDH12
NR3C1
ANXA6
CCDC69
FAXDC2
EBF1
SLIT3
DUSP1
FLT4
FOXQ1
BMP6
SYCP2L
EDN1
PHACTR1
RNF182
CD83
MYLIP
GMPR
RNF144B
BTN3A2
BTN3A1
BTN3A3
ADGRB3
IRAK1BP1
FHL5
FIG4
FLJ34503
CALHM5
PLN
HEY2
LAMA2
AKAP7
EYA4
TCF21
PDE7B
ACKR4
ADGRG6
PHACTR2
STX11
UTRN
SAMD5
SASH1
UST
PLEKHG1
AKAP12
MYCT1
QKI
PXDC1
NRN1
TFAP2A
NEDD9
ADTRP
KIF13A
DCDC2
UQCC2
SPDEF
SRPK1
PGC
CLIC5
CYP39A1
TNFRSF21
HMGCLL1
BMP5
DST
RAB23
KHDRBS2
MIR30C2
LINC00472
BVES
SESN1
METTL24
FYN
LAMA4
FAM162B
CEP85L
FAM184A
ARHGAP18
EPB41L2
CCN2
SLC2A12
IL20RA
NHSL1
SYNE1
RGS17
AGPAT4
GPR146
TTYH3
BZW2
TSPAN13
IL6
AQP1
BMPER
RAMP3
ZNF107
LIMK1
ZP3
UPK3B
CD36
GNG11
LRRN3
CAV2
CAV1
CPED1
TMEM140
MGAM
GIMAP8
GIMAP7
GIMAP4
GIMAP2
PDGFA
TMEM184A
VWDE
ETV1
MEOX2
SOSTDC1
RAPGEF5
HOXA2
HOXA5
GGCT
PDE1C
ELMO1
SNORA5A
COBL
SBDS
STX1A
ABHD11
CLDN3
HGF
CACNA2D1
SEMA3E
SEMA3D
KIAA1324L
TMEM243
ABCB1
SGCE
PDK4
BAIAP2L1
RELN
DOCK4
WNT2
CTTNBP2
TSPAN12
FAM3C
FEZF1
GPR37
PODXL
FAM180A
PTN
DENND2A
TPK1
PDIA4
GIMAP6
ARHGEF10
MICU3
LPL
SFTPC
ADAM28
DPYSL2
NRG1
EIF4EBP1
TACC1
ADAM32
ADHFE1
PREX2
HNF4G
PKIA
CA2
NECAB1
ESRP1
CPQ
GRHL2
BAALC
ZFPM2
PKHD1L1
AARD
COLEC10
FAM83A
DENND3
LY6K
FAM167A
LONRF1
GFRA2
LGI3
PEBP4
ADRA1A
PPP2CB
RNF122
RAB11FIP1
FGFR1
SBSPON
JPH1
HEY1
FABP4
RUNX1T1
NCALD
KLF10
ANGPT1
ENPP2
HAS2
FBXO32
GSDMC
KCNQ3
TSTA3
SLC1A1
IL33
LURAP1L
CNTLN
TEK
UNC13B
ATP8B5P
RECK
PGM5
PIP5K1B
FAM122A
TJP2
FAM189A2
MAMDC2
TLE4
NTRK2
TMOD1
MUSK
HSDL2
SLC25A25
PTPRD
MPDZ
FREM1
BNC2
HACD4
CDKN2A
KLF9
CEMIP2
ALDH1A1
GNAQ
FRMD3
SLC28A3
AGTPBP1
GOLM1
OGN
ECM2
BARX1
FBP1
PTCH1
PRXL2C
TBC1D2
KLF4
CTNNAL1
TMEM245
MIR32
TXN
SVEP1
STOM
SCAI
ENG
AK1
PTGES
FCN1
IL3RA
CLCN4
EGFL6
BMX
CA5B
NHS
CDKL5
CNKSR2
PHEX
PRRG1
TSPAN7
MAOA
RGN
MIR223
STARD8
KLHL4
DIAPH2
ARMCX1
RADX
RNF128
AGTR2
DOCK11
FHL1
AFF2
HMGB3
PLXNB3
PLXNA3
ANOS1
ARHGAP6
GPM6B
DMD
TMEM47
SRPX
MAOB
DIPK2B
SHROOM4
ITM2A
NAP1L3
NXF3
TSC22D3
CHRDL1
LRCH2
ZDHHC9
HS6ST2
GPC3
MAP7D3
ARHGEF6
F8
SLC9B1
CFB
AGER
ST6GALNAC5
HMGA1
ST6GALNAC3

## Sheet: TCGA_blue_gene
RETREG1
P2RY1
PTPRB
GIPC2
MANEAL
STK31
VSIG10
FCN3
THBD
SLC41A2
BCL2L2
CRTAP
RAPGEF1
C11orf96
TMEM178A
HNF4G
PIK3R3
CYP27B1
C1QTNF7
EFR3B
ETV1
ABCA12
PI16
SREBF2
PGM2L1
CASQ2
LIPM
NXPH3
ANXA8L1
CTSG
PHKA1
RHOV
LPL
S100A3
LMO2
DES
DCAF12
MAP7D2
EFEMP1
ADGRL2
FAM178B
THSD1
SLC29A4
KAT2B
CD101
EMID1
KCNK3
CD93
TPBG
MAMDC2
SNCA
CPED1
QKI
ZNF138
SEMA6D
ZNF106
KRT4
MAB21L4
SSTR1
PHACTR1
TMEM64
MT1A
STOM
ANKRD1
ZDHHC2
TMEM204
JCAD
RDX
PCDH12
CLEC1A
PAQR8
KIAA0040
ANGPTL1
ARHGEF10
INKA2
PTGES
CYP24A1
PXDC1
SLC6A8
GALNT7
RCN1
DNAJC12
FAT4
LAMC3
IQSEC1
FOXA1
FOLR3
GALNT6
NARF
MAGEH1
KLRG2
STAC
MUC20
RAMP3
DNAJC22
NXF3
HMGB3
TMEM35A
TMEM165
MARVELD3
SNX22
KPNA7
OLFML2A
TNXB
HIGD1B
SLC1A4
NAA40
GPRIN2
FAM155B
TAL1
BMPER
PEAR1
CEACAM5
ANKRD29
ZDHHC9
CES1
UNC5CL
HEG1
TENT5B
DOCK6
VASH1
RTN4RL2
LURAP1L
GPRC5D
TCEAL2
WFDC10B
PLEKHG6
MEX3A
INKA1
FEZ1
TMEM106B
LIMS2
ST8SIA6
GPD1
AGER
STX1A
UAP1
COPG1
TMEM177
ADAMTS1
CALCRL
TCF21
SRPK1
FHL1
LRRFIP1
PLCXD3
EMP1
PLXNB3
SCUBE1
CDH6
BDNF
SNRK
PC
ICAM2
TGFB2
KHDRBS2
CP
NGEF
TDRKH
PLA2G4E
AFF3
TSPAN6
ENG
LRRN3
IL33
COLEC12
SLCO4C1
SLC25A25
UPK3B
KANK4
HBEGF
GAS6
IFNLR1
PEAK1
SBSPON
CADM1
KLF13
ACSS3
MYH11
PLAC9
SASH1
CACNG4
PCYOX1
LIFR
PARD3B
ZNF395
CPOX
AATK
IGSF10
TMEM74B
PAQR5
CFP
MAP4K2
COL4A5
STRA6
NOS2
SPAG4
SLC14A1
GDF10
TINCR
MSMO1
NECTIN4
MYOZ1
ARAP1
GATA6
GABARAPL1
GRAMD2B
ADGRE1
BMX
PLEK2
NDUFAF6
HDC
CCL23
MYO1C
SLC35F2
ZDHHC3
ZC4H2
TPSB2
SYNM
KCNQ3
IKBKE
TLCD1
SORT1
USP28
FASTKD3
PLPP2
RASAL1
FAM217B
TBX4
SERINC1
WFDC1
LDB2
ANXA3
NPR3
WFS1
MAL
LAD1
ANXA8
HYOU1
ALKAL2
GRHL3
KCNJ5
ST14
AGTR2
CLCN4
AADAC
HCAR2
KLRF1
ALDH3B2
TMCC3
PREX2
KLF6
CD34
ITPRIP
NPNT
PCSK5
MCEMP1
MT1M
VLDLR
FZD4
GOLM1
BET1
PRKCQ
PRKCH
DBNDD1
RNF183
PHACTR2
PKIA
CDH1
SMAD9
GJA5
AKAP13
ACAA2
KCTD12
CLDN18
PDK4
SCN4B
DNASE1L3
EPB41L5
EPN3
ADM2
LIMK1
FAM189A2
CHI3L2
NRN1
IL3RA
ERFE
AARD
ERG
AMOTL2
SLC51B
EGR1
FBLN5
PPP1R15A
TTLL7
EXOC3L1
ADCY4
PRRG1
METTL7B
EIF4E3
EFCC1
CAT
PTH1R
CCNO
SLC12A4
GJA4
ENPP2
NDRG2
SMAD7
PDIA4
GRIA1
PNRC1
HMCN1
GOLGA7B
ITGA8
NET1
MFAP4
SIX1
ZBTB16
PLK2
SRPK3
PTPRH
B3GNT2
KCTD15
HACD1
FRAS1
CSF3
APH1B
ARHGAP18
TLN1
PLAGL1
CXCR1
WNT9A
WFDC12
ABLIM1
HBA2
HSH2D
CDKN2B
EPHB6
INSIG1
C14orf132
CXCR2
IL20RA
ZBTB47
HTR3A
IER2
TWIST2
PTN
CRMP1
RADIL
NTRK2
EHD2
NLN
CAV1
OSBPL1A
PCDH17
COBL
TJP1
BARX2
APLN
TMPRSS4
NES
ZFP36L2
KLB
CLEC3B
P3H1
IRAK1
ADTRP
OTUD1
TUSC1
ABLIM3
RNF122
CTIF
FCGR3B
SPARCL1
ABCB1
FAXC
ID3
ALDH18A1
PTPRM
KLF9
EPHA10
C2CD4A
FRMD4B
OVOL1
SLC19A1
RGS16
KDELR3
ELMO1
RBP4
TIGD2
SEMA4B
EPHX4
TMEM63C
ANKS1A
TMTC1
LGALSL
SPTBN1
HDAC1
LSS
PABPC1
WNT3A
MATN2
VEGFD
GPIHBP1
ANKRD22
WWTR1
WDR45B
FXYD1
PAPSS2
SLFN13
HYAL2
WFDC3
NHSL1
FHDC1
SECISBP2L
JUNB
PDE5A
BMP2
NFYA
FAM43A
SGCA
FAM114A1
BCL6B
PROS1
RASSF9
CYS1
PCP4
C2
ADAMTS15
ID4
SCARA3
RIPOR1
CANT1
ADPRH
ANOS1
IL6
PHLDA2
BCL2L15
TMEM45B
TGFBR3
LEMD1
STT3A
ARHGEF26
FERMT1
HSPA12B
JPT2
BTNL9
FAM167B
RETN
LRRC36
RGS17
HIF3A
PENK
DACH1
RSPO1
XKRX
HSPB6
PAK1
VSTM4
EEF1AKMT3
CPNE7
PITX1
LGI3
SLIT3
NR2F1
FGFR4
GRASP
XAGE2
AGTPBP1
SORBS1
ATIC
ITM2A
PRX
NKD2
SEMA3B
KIF26A
ARHGAP29
UMODL1
AKAP12
TIE1
LEFTY2
SMKR1
FXYD6
BAIAP2L1
SOCS2
SBDS
MYH10
PPM1F
SLC27A2
BCAS4
GGCT
DNASE2B
PRKD1
MAPK4
SOWAHB
KCNT2
ITLN2
ZNF239
HPCAL1
RASL12
ADGRE3
MEIS1
NUP62CL
SGPP2
EGR3
LEPR
ACKR4
CADM3
ARHGEF15
MTMR11
ATF3
ROR1
RNF212
PGLYRP4
DLL1
CLIC5
ARAP3
SELP
TNNC1
CHPT1
C11orf80
SCAMP5
TACC1
COLGALT2
TOP1
ITGA1
CA4
EGFL6
MMRN1
EFNA5
SCARF1
PTPN21
HPS5
C1orf115
TEK
MFAP3L
MIOX
GPC3
SIX4
SEMA3G
GATA2
ST6GALNAC5
JPH1
ATP1B2
EFNA4
ALPP
SORBS3
IGSF9
PYCR1
EID1
BMP8B
RAPGEF4
RTKN2
MAPRE2
NEO1
MS4A2
FUT1
RSPO4
NDN
RNF182
RBP7
HEY1
F8
INMT
PIK3R1
TBX3
NEK6
NFE2L3
ACE
SLC5A9
SFRP5
ZNF331
APLNR
SRD5A3
SPOCK2
AMOTL1
NOMO1
FBN3
SOBP
TMSB15A
FGF2
GJB2
EOGT
NTN4
GAD1
ABTB2
USP44
C20orf194
TRAF4
P2RY14
MAP3K8
PAEP
ANGPT1
SLC1A1
EIF2AK1
NDRG4
ABCG2
TMOD1
GRK5
HYAL1
ESAM
LBH
MDK
FGFBP2
ARNT2
TOM1L1
TPSD1
CYP51A1
TRAP1
PDGFB
LPCAT3
HACD4
KCNJ8
FRMD3
ADAMTS8
BTG1
DMBX1
SEMA5A
EPAS1
CRTAC1
RBMS3
CCDC28B
TSPAN12
TJP2
FUT2
SLC18A2
MCC
CCDC68
CLEC14A
PLEKHN1
PDLIM2
PPBP
SLC6A4
NOS1
CFD
CDC42EP2
P2RY6
SLC43A2
C8B
DUSP7
DOK7
ARHGAP6
TPSAB1
OGN
FGF18
FAM162B
MVB12B
PLA2G2A
APBB2
SOX7
DEPP1
AVL9
PPP1R14A
STX2
TGM1
APBB1
KLF2
KCNN4
METTL7A
BMP6
CASS4
DOCK4
CBLC
SPNS2
FERMT2
TMEM245
NR4A3
BEND7
ENO2
HAS1
ADRB1
MOV10
FUT8
NPR2
RASGEF1A
SCD5
SH3BP5
TNFAIP8L3
KL
FAM53B
HOXA4
PLCE1
NAP1L5
SLC9A7
CLDN5
INPP1
WNT7A
SMAD6
ABI3BP
CXCL3
LPGAT1
SOX17
SGCE
WNT11
CAV2
RHOJ
KISS1R
ARC
TFPI2
MCL1
HINT3
HRCT1
PHLDB2
MAN1C1
JUN
CEACAM1
MYADM
PDGFA
COX4I2
TNFRSF21
FAM110B
APBA2
THSD4
FRY
NPR1
TMEM164
SMTNL2
BMPR2
RBMS2
LCN2
B4GALNT4
FABP5
HS6ST2
PIEZO2
MLC1
EFNB2
WASF3
TAF1D
ZMIZ1
SELE
ACY3
REEP1
INAVA
AOX1
CD36
BCHE
CAMK2N1
LRRC32
SPTBN2
CA3
EEF1A2
AOC3
TSPAN7
GJB6
CDO1
SLC39A10
EFNB1
THRB
ZDHHC13
PDZD2
IL1RL1
PKDCC
CCM2L
FOXO6
ID1
A2M
GIPC3
C7
HBB
RNF43
GPER1
SCARA5
KDELR2
GADD45B
FAM83A
CYP26B1
CDKN1C
RASSF3
FGD5
SYT12
SLC12A7
LIN7A
F10
RHBDL2
PTGFR
F11
CAVIN2
S1PR1
PALM
GALC
FOXO1
POLR2H
GPX3
ALDH1A2
ACKR1
SESN1
ITIH5
RAI2
FMO2
CPA3
HEYL
FOXRED1
SPRYD7
NDST1
TUBB2A
RXRG
MMRN2
GPM6B
ZFYVE9
CTXND1
RASGRF1
DIXDC1
MTMR10
NR2F2
CCDC50
PITPNM2
TBX2
CA9
CPB2
CD2AP
SGK1
ABCC3
MSTO1
GIMAP8
CABLES2
STK39
SLC22A18AS
FHL5
NOTCH1
RTKN
COL6A6
GTF2IRD1
NOTCH4
ACAD8
TNS1
NOL6
NFATC1
TMEM100
TSPAN9
SUN2
WNT3
GRHL1
ECSCR
ADRA2C
HORMAD1
NFIL3
WIF1
SPART
RSPO2
ARHGAP23
E2F5
GALNT13
EMP2
CCDC69
SH3GL2
CCDC102B
MYCT1
PECAM1
STXBP6
NR4A2
SAMD5
DEPTOR
VMP1
DENND2A
SLCO2A1
FABP4
SLC39A8
COL13A1
CD300LG
FAM167A
RUSC2
C6orf141
LONRF1
HHIP
MSX1
SEC24D
MYO7A
WDR86
ITPKA
MOCS1
IL1RL2
RNF144B
NAP1L2
RASIP1
SLC19A3
CNRIP1
PID1
CA2
FZD5
PRG4
EPCAM
RAMP2
CDH5
NR4A1
KCNK17
RAB19
AHNAK
JAM2
TFAP2C
PCOLCE2
CDC20B
XDH
FFAR4
FOSB
CRIM1
FEZF1
SCN7A
SMIM10
TINAGL1
ACVRL1
CFB
PKIG
RIN2
NKD1
SYNGR3
RILPL2
RCAN1
PIP5K1B
TAS1R3
SYP
KLF4
SELENOP
NCKAP5
TNFRSF18
APCDD1
GNG11
FAM90A1
PPP2CB
IL34
GLB1L2
LMCD1
ARHGEF37
RGS5
MINK1
FLT4
SULT1C4
LHFPL3
JUND
NECAB1
B3GNT3
PRAG1
AFAP1L1
HSPB8
SIDT2
SOX18
DKK2
FAM107A
GSTM5
STK32A
PTGDS
MYZAP
RERG
PLPP3
GPA33
LATS2
COX7A1
ETV6
PKNOX2
TMEM79
CSRP1
NOP58
DNAJB4
SLC44A2
TOX2
SOCS3
GSDMC
BNIP3
ACP6
SLIT2
SEC61A1
ARHGAP31
CORO2B
PALMD
CASKIN2
XPR1
DYSF
CGREF1
TSPYL1
OCIAD2
TSPAN18
CPT1A
NIM1K
ACADL
PDE2A
KRT80
WWC2
EFNA3
ARMCX1
MAFF
FOXF1
AGTR1
MAP3K3
LAMA3
F2RL3
SRPX
GAB1
ZNF217
CRABP2
BMP5
ARHGAP24
SHANK3
SRD5A1
ADH1B
ABCC9
GALNT14
PODXL
IQCN
KLF10
CAVIN1
HLX
PLA2G3
C12orf49
RCC1
ETS2
TMEM88
GNAZ
LRCH2
ABCA8
ZFP36
CYGB
CLCF1
NECTIN1
RNF128
EDN1
ETV4
PPP1R14D
CNTD2
SYNDIG1L
HECW2
CNTN6
GFOD1
NEBL
GNAQ
CCL14
MCIDAS
FOXN3
HGF
FUT3
CTNNAL1
PRKG2
GJC2
SCG5
DUSP1
JADE1
TTC28
RAB11FIP1
EMCN
GUCY1A2
RFLNB
KRT15
AHNAK2
DAB2IP
ADGRL4
ITPRID2
ABCG1
CLDN11
RANBP10
GPR4
LDLR
PDLIM1
THNSL1
CHRDL1
CXCL2
HOXA5
PGM5
MB
ARL15
IQANK1
RASGEF1B
SEMA6A
MGAT3
SH3D19
CAB39L
EML1
TMEM139
SPP1
CSF3R
CFL2
PCSK9
RAVER2
SIX2
VIPR1
GPM6A
MYO1B
KANK2
ADAM8
KANK3
DPY19L1
ADRB2
XKR9
SLCO3A1
SLC39A11
SFTPC
INTS8
TGFBR2
ITLN1
P3H2
APOA1
GAB2
ROBO4
TMEM62
MYRF
RGCC
LYPD1
MS4A15
CRYAB
COL6A5
PRKCE
FGFR2
CNOT11
PROM2
LYVE1
SH2D3C
GLDN
KIAA1324L
EPHA1
ABHD6
NFKBIA
LAMP3
SEC14L1
EGFL7
LGR4
PIAS3
KIF1C
CYYR1
symbol
FOXF2
VWF
ALG8
STARD8
LHFPL6
GPC5
SOSTDC1
EDNRB
VEPH1
DENND3
SUSD6
JDP2
TIGD1
FILIP1
UACA
DLL4
TBX5
CBFA2T3
MME
CCBE1
STARD4
ESPN
SERTM1
STARD13
ADAMTSL3
FAXDC2
CSRNP1
CDKN1A
LTBP4
ARHGEF40
RAB26
PALD1
IHH
SYNPO
CARD6
APOLD1
FAM171A1

## Sheet: overlapping genes
Gene	entrezID
TIE1	7075
SLC5A9	200010
ZFYVE9	9372
DNAJB4	11080
GIPC2	54810
ADGRL2	23266
PALMD	54873
S1PR1	1901
GSTM5	2949
CHI3L2	1117
NPR1	4881
FMO2	2327
PRG4	10216
FCN3	8547
C8B	732
ADGRL4	64123
TTLL7	79739
TGFBR3	7049
ARHGAP29	9411
CASQ2	845
GJA5	2702
S100A3	6274
CRABP2	1382
ITLN2	142683
NECTIN4	81607
GPA33	10223
SELP	6403
SELE	6401
ANGPTL1	9068
KCNT2	343450
LAD1	3898
OTUD1	220213
PAPSS2	9060
PLCE1	51196
GRK5	2869
ITIH5	80760
ITGA8	8516
ST8SIA6	338596
NEBL	10529
JCAD	57608
RTKN2	219790
SPOCK2	9806
MMRN2	79812
ANKRD22	118932
ANKRD1	27063
RBP4	5950
SORBS1	10580
CRTAC1	55118
ABLIM1	3983
FGFR2	2263
CAT	847
TSPAN18	90139
MS4A2	2206
MS4A15	219995
AMOTL1	154810
ZBTB16	7704
TMPRSS4	56649
ST14	6768
GLB1L2	89944
HBB	3043
LYVE1	10894
LGR4	55366
BDNF	627
SPTBN2	6712
LRRC32	2615
FZD4	8322
GUCY1A2	2977
SLC35F2	54733
CRYAB	1410
ROBO4	54538
FEZ1	9638
KLRF1	51348
EMP1	2012
GPD1	2819
METTL7A	25840
ACVRL1	94
ACSS3	79611
SOCS2	8835
HSPB8	26353
VWF	7450
A2M	2
CLEC1A	51267
RERG	85004
ABCC9	10060
TMTC1	83857
KRT4	3851
WIF1	11197
PTPRB	5787
LIN7A	8825
USP44	84101
NTN4	59277
TBX5	6910
TBX3	6926
WASF3	10810
KL	9365
SERTM1	400120
RGCC	28984
GPC5	2262
GJB2	2706
STARD13	90627
SMAD9	4093
LHFPL6	10186
CPB2	1361
CAB39L	81617
SPRYD7	57213
DACH1	1602
EDNRB	1910
RHOJ	57381
FUT8	2530
C14orf132	56967
EML1	2009
NDRG2	57447
STXBP6	29091
CFL2	1073
CLEC14A	161198
FERMT2	10979
PLEK2	26499
PTPN21	11099
FBLN5	10516
SEMA6D	80031
GLDN	342035
SMAD6	4091
ADAMTSL3	57188
PEAK1	79834
TMEM204	79652
MT1M	4499
NDRG4	65009
CDH5	1003
LRRC36	55282
EMP2	2013
MYH11	4629
CES1	1066
RAMP2	10266
HIGD1B	51751
ABCC3	8714
CA4	762
TBX4	9496
MYH10	4628
MFAP4	4239
SLC6A4	6532
CAVIN1	284119
ETV4	2118
TMEM100	55273
ICAM2	3384
PECAM1	5175
ABCA8	10351
PYCR1	5831
PTPRM	5797
LAMA3	3909
ANKRD29	147463
CCDC68	80323
CCBE1	147372
ADGRE1	2015
MCEMP1	199675
LDLR	3949
B3GNT3	10331
FOSB	2354
FUT2	2524
PPP1R15A	23645
PLPP2	8612
ADGRE3	84658
KCNN4	3783
EPAS1	2034
SPTBN1	6711
LGALSL	29094
MEIS1	4211
PCYOX1	51449
PROM2	150696
IL1RL1	9173
SULT1C4	27233
EPB41L5	57669
GALNT13	114805
RAPGEF4	11069
AOX1	316
BMPR2	659
DES	1674
SGPP2	130367
XDH	7498
EFEMP1	2202
AFF3	3899
NCKAP5	344148
SCN7A	6332
CALCRL	10203
CAVIN2	8436
HECW2	57520
ACADL	33
ABCA12	26154
TNS1	7145
SLC19A3	80704
PID1	55022
ID1	3397
FERMT1	55612
THBD	7056
CD93	22918
CYP24A1	1591
JAM2	58494
CYYR1	116159
ADAMTS1	9510
ERG	2078
KDELR3	11015
CNTN6	27255
FGD5	152273
RBMS3	27303
TGFBR2	7048
STAC	6769
VIPR1	7433
CLEC3B	7123
SEMA3B	7869
PHLDB2	90102
ARHGAP31	57514
COL6A5	256076
COL6A6	131873
CLDN18	51208
AGTR1	185
CPA3	1359
AADAC	13
ARHGEF26	26084
MME	4311
CSRNP1	64651
TNNC1	7134
FAM107A	11170
PROS1	5627
ABI3BP	25890
HEG1	57493
SLCO2A1	6578
PCOLCE2	26577
CP	1356
P2RY14	9934
IGSF10	285313
VEPH1	79674
BCHE	590
LAMP3	27074
P3H2	55214
WFS1	7466
C1QTNF7	114905
SLIT2	9353
FRAS1	80144
ANXA3	306
SPP1	6696
MMRN1	22915
NPNT	255743
FAT4	79633
HHIP	64399
GALNT7	51809
WWC2	80014
F11	2160
FGFBP2	83888
LDB2	9079
OCIAD2	132299
PPBP	5473
CXCL2	2920
PRKG2	5593
SPARCL1	8404
ABCG2	9429
ADH1B	125
EMCN	51705
SLC39A8	64116
PDE5A	8654
GPM6A	2823
PDZD2	23037
NPR3	4883
C7	730
AFAP1L1	134265
GPX3	2878
GRIA1	2890
BTNL9	153579
SEMA5A	9037
LIFR	3977
PLCXD3	345557
CDO1	1036
SEMA6A	57556
HBEGF	1839
PCDH12	51294
FAXDC2	10826
SLIT3	6586
DUSP1	1843
BMP6	654
EDN1	1906
PHACTR1	221692
RNF182	221687
RNF144B	255488
FHL5	9457
TCF21	6943
ACKR4	51554
SASH1	23328
AKAP12	9590
MYCT1	80177
NRN1	51299
CLIC5	53405
TNFRSF21	27242
BMP5	653
KHDRBS2	202559
SESN1	27244
FAM162B	221303
IL20RA	53832
IL6	3569
BMPER	168667
RAMP3	10268
UPK3B	105375355
CD36	948
GNG11	2791
LRRN3	54674
CAV2	858
CAV1	857
CPED1	79974
GIMAP8	155038
SOSTDC1	25928
HOXA5	3202
KIAA1324L	222223
SGCE	8910
PDK4	5166
DOCK4	9732
TSPAN12	23554
LPL	4023
SFTPC	6440
TACC1	6867
PREX2	80243
HNF4G	3174
CA2	760
NECAB1	64168
FAM83A	84985
DENND3	22898
FAM167A	83648
LGI3	203190
RAB11FIP1	80223
SBSPON	157869
HEY1	23462
FABP4	2167
ANGPT1	284
GSDMC	56169
SLC1A1	6505
IL33	90865
TEK	7010
PGM5	5239
PIP5K1B	8395
FAM189A2	9413
MAMDC2	256691
TMOD1	7111
HACD4	401494
FRMD3	257019
AGTPBP1	23287
GOLM1	51280
OGN	4969
KLF4	9314
CTNNAL1	8727
IL3RA	3563
TSPAN7	7102
STARD8	9754
RNF128	79589
AGTR2	186
FHL1	2273
HMGB3	3149
ANOS1	3730
ARHGAP6	395
GPM6B	2824
SRPX	8406
ITM2A	9452
NXF3	56000
CHRDL1	91851
LRCH2	57631
HS6ST2	90161
GPC3	2719
F8	2157
CFB	629
AGER	177
ST6GALNAC5	81849

## Sheet: cytoHubba_result
node_name	MCC	DMNC	MNC	Degree	EPC	BottleNeck	EcCentricity	Closeness	Radiality	Betweenness	Stress	ClusteringCoefficient
EMP1	1	0	1	1	8.515	1	0.125	71.8059	6.52787	0	0	0
PTPN21	1	0	1	1	1.913	1	0.11111	51.4421	4.7541	0	0	0
FGD5	1	0	1	1	2.854	1	0.11111	58.6944	5.50492	0	0	0
ITLN2	1	0	1	1	2.615	1	0.11111	56.0345	5.30164	0	0	0
NDRG4	1	0	1	1	6.942	1	0.11111	63.1992	5.85902	0	0	0
KIAA1462	1	0	1	1	3.871	1	0.11111	60.5385	5.68525	0	0	0
ANKRD29	1	0	1	1	2.966	1	0.11111	58.2488	5.4918	0	0	0
PLEK2	1	0	1	1	1.537	1	0.1	48.773	4.41967	0	0	0
FAM83A	1	0	1	1	2.007	1	0.1	48.773	4.41967	0	0	0
EML1	1	0	1	1	6.532	1	0.14286	69.969	6.42623	0	0	0
CPED1	1	0	1	1	6.957	1	0.125	66.9952	6.2	0	0	0
PCDH12	1	0	1	1	20.936	1	0.14286	90.2024	7.35738	0	0	0
CRTAC1	1	0	1	1	6.533	1	0.11111	61.8147	5.75082	0	0	0
NECAB1	2	0	1	2	8.657	2	0.125	69.2679	6.29836	608	3336	0
ANKRD22	3	0	1	3	8.811	2	0.125	73.0464	6.48852	665.291	2018	0
JAM2	2	0	1	2	25.666	2	0.14286	92.469	7.42295	145.195	700	0
SLCO2A1	1	0	1	1	5.635	1	0.11111	65.8063	6.10164	0	0	0
PTPLAD2	1	0	1	1	1.956	1	0.11111	53.0524	4.99344	0	0	0
CCDC68	2	0	1	2	5.049	2	0.125	64.7071	5.99016	608	1914	0
FHL5	1	0	1	1	15.386	1	0.125	81.2393	6.99016	0	0	0
GALNT7	1	0	1	1	6.988	1	0.11111	64.6183	5.97705	0	0	0
ABCA12	1	0	1	1	15.078	1	0.14286	73.6	6.59344	0	0	0
RNF128	2	0	1	2	7.365	1	0.125	69.8083	6.31475	94.0102	172	0
CSRNP1	2	0.30779	2	2	22.876	1	0.14286	80.6238	6.94426	0	0	1
HMGB3	2	0	1	2	18.852	1	0.125	82.5298	7.03607	65.5	180	0
RBMS3	2	0	1	2	12.055	1	0.14286	72.8929	6.51148	78.9636	166	0
FAM162B	1	0	1	1	5.565	1	0.11111	59.9044	5.65574	0	0	0
CLEC1A	1	0	1	1	14.509	1	0.14286	76.2857	6.7541	0	0	0
ABI3BP	3	0	1	3	11.964	1	0.125	71.0929	6.31148	153.834	398	0
MAMDC2	3	0	1	3	18.67	4	0.14286	82.3405	6.98033	1586.64	5282	0
ETV4	2	0	1	2	17.947	1	0.125	75.2298	6.62623	27.4263	84	0
TMEM100	2	0	1	2	17.563	4	0.14286	79.2548	6.8623	1812	7830	0
MS4A15	1	0	1	1	3.881	1	0.11111	63.6183	5.98689	0	0	0
GSDMC	1	0	1	1	1.719	1	0.11111	53.4369	5.03607	0	0	0
WWC2	3	0	1	3	4.891	2	0.125	62.7964	5.75082	672.391	1616	0
CYYR1	1	0	1	1	5.636	1	0.125	67.6667	6.25574	0	0	0
RAPGEF4	4	0	1	4	37.83	3	0.14286	97.1191	7.5377	548.272	2868	0
PLCXD3	2	0	1	2	10	1	0.11111	67.2659	6.1377	13.5703	38	0
CPA3	1	0	1	1	2.259	1	0.11111	51.9659	4.85902	0	0	0
GPA33	1	0	1	1	1.462	1	0.1	44.7127	3.8918	0	0	0
PID1	4	0.30779	2	4	38.772	3	0.125	89.4464	7.25902	289.992	1644	0.33333
PCOLCE2	2	0	1	2	9.636	2	0.125	67.2726	6.13115	608	2358	0
LGI3	1	0	1	1	2.247	1	0.11111	54.625	5.13443	0	0	0
CNTN6	1	0	1	1	6.568	1	0.125	67.6667	6.25574	0	0	0
STXBP6	2	0	1	2	3.938	2	0.125	65.3	6.03279	608	2682	0
LDB2	5	0	1	5	23.726	4	0.14286	88.7024	7.25246	1490.48	4522	0
TCF21	4	0.30779	2	4	41.224	3	0.16667	103.45	7.76393	392.773	2074	0.16667
KLRF1	1	0	1	1	19.445	1	0.125	84.2607	7.13115	0	0	0
HHIP	6	0.30779	2	6	40.537	8	0.14286	94.5214	7.39344	1450.01	5814	0.06667
GPM6A	6	0.30898	3	5	17.777	2	0.125	80.6988	6.84262	279.347	798	0.2
CLDN18	2	0	1	2	11.575	1	0.125	76.0679	6.71803	80.875	282	0
SERTM1	1	0	1	1	2.431	1	0.11111	54.1214	5.1082	0	0	0
GIPC2	2	0	1	2	7.856	2	0.125	66.3464	6.10492	608	2572	0
CLIC5	2	0	1	2	13.874	2	0.125	81.2131	6.98361	608	1700	0
ABCC3	2	0	1	2	32.317	1	0.14286	99.2929	7.63607	19.5375	162	0
DOCK4	3	0.30779	2	3	11.676	3	0.125	77.1893	6.70164	497.968	1274	0.33333
ST8SIA6	6	0.30898	3	5	45.048	3	0.14286	90.5119	7.28852	1291.73	7396	0.2
SASH1	1	0	1	1	3.303	1	0.11111	57.5956	5.39344	0	0	0
FAM107A	3	0	1	3	20.508	4	0.125	85.8369	7.14754	629.87	2364	0
CFL2	2	0	1	2	21.839	4	0.125	85.6988	7.15082	269.722	1410	0
FGFBP2	2	0.30779	2	2	20.977	1	0.14286	76.0833	6.67541	0	0	1
FHL1	3	0	1	3	9.229	2	0.14286	75.5429	6.65246	349.377	1016	0
LHFP	2	0	1	2	6.95	1	0.11111	66.9397	6.07869	101.179	360	0
NRN1	2	0.30779	2	2	23.633	1	0.14286	86.7262	7.19672	0	0	1
ST6GALNAC5	5	0	1	5	46.149	2	0.14286	91.1095	7.32131	406.357	3412	0
AGTPBP1	1	0	1	1	3.048	1	0.1	58.5956	5.41639	0	0	0
TNFRSF21	1	0	1	1	22.168	1	0.14286	97.9095	7.60984	0	0	0
PYCR1	3	0	1	3	33.23	2	0.14286	94.4786	7.47541	672.019	2588	0
GPM6B	3	0.30779	2	3	16.769	1	0.14286	81.4786	6.95738	96.007	418	0.33333
FAM189A2	3	0	1	3	3.094	3	0.11111	58.8413	5.41639	1214	3422	0
GIMAP8	1	0	1	1	13.426	1	0.125	75.6941	6.70164	0	0	0
LAMP3	1	0	1	1	10.149	1	0.125	74.7345	6.68197	0	0	0
DACH1	4	0	1	4	23.223	7	0.125	86.1107	7.13443	2019.69	6240	0
PCYOX1	2	0.30779	2	2	31.084	1	0.14286	85.8381	7.16393	0	0	1
SLC39A8	4	0.30779	2	4	23.767	5	0.125	85.5631	7.09836	1633.86	6778	0.16667
FAT4	4	0	1	4	10.51	3	0.125	71.6988	6.34098	756.195	2104	0
CCBE1	2	0	1	2	17.645	4	0.14286	79.1191	6.84918	586.301	2350	0
PTPRM	2	0	1	2	23.378	5	0.14286	83.4048	7.02951	574.382	1666	0
FUT8	5	0.30779	2	5	35.405	1	0.14286	89.5619	7.24918	756.322	2952	0.1
CLEC3B	1	0	1	1	13.313	1	0.125	75.6941	6.70164	0	0	0
ACADL	1	0	1	1	10.07	1	0.11111	66.3516	6.13115	0	0	0
RAB11FIP1	1	0	1	1	6.55	1	0.125	67.1619	6.22951	0	0	0
SFTPC	4	0	1	4	38.125	2	0.14286	95.9429	7.52459	593.753	2190	0
ABCG2	9	0.2842	4	7	63.762	2	0.14286	100.195	7.6	376.654	2094	0.14286
EMP2	4	0	1	4	23.184	3	0.16667	92.4333	7.42295	1566.9	4998	0
TMEM204	1	0	1	1	14.743	1	0.14286	76.2857	6.7541	0	0	0
C1QTNF7	1	0	1	1	14.373	1	0.125	74.5702	6.62623	0	0	0
PROM2	1	0	1	1	3.706	1	0.11111	59.8528	5.61639	0	0	0
PDZD2	3	0	1	3	10.953	2	0.125	75.6964	6.61311	901.652	3152	0
ABCC9	3	0	1	3	5.703	2	0.11111	66.8905	6.03934	665.706	2556	0
ABCA8	1	0	1	1	2.641	1	0.1	54.1619	5.04262	0	0	0
UPK3B	2	0	1	2	15.891	1	0.14286	76.4786	6.69508	75.9206	286	0
HEG1	1	0	1	1	2.825	1	0.11111	53.7611	5.06885	0	0	0
KCNN4	1	0	1	1	3.152	1	0.11111	57.4381	5.43934	0	0	0
KCNT2	2	0	1	2	9.868	2	0.125	71.4393	6.43607	608	1890	0
SEMA3B	6	0.46346	3	3	33.994	1	0.14286	88.0929	7.23607	0	0	1
SRPX	3	0	1	3	15.58	1	0.125	77.1833	6.67869	434.117	922	0
OCIAD2	2	0	1	2	17.395	2	0.125	75.3714	6.65246	608	3690	0
AMOTL1	2	0	1	2	7.184	3	0.14286	69.9619	6.34098	635.67	1362	0
NEBL	3	0	1	3	10.219	2	0.125	73.8976	6.50164	851.033	2460	0
PDK4	7	0.46346	3	4	38.457	2	0.125	86.5131	7.12787	608	3124	0.5
HSPB8	2	0	1	2	18.991	1	0.14286	85.1048	7.14426	442.198	1682	0
CRYAB	3	0	1	3	9.999	2	0.125	73.8619	6.54426	428.666	1498	0
CTNNAL1	3	0	1	3	10.02	3	0.125	78.5155	6.80656	795.581	2516	0
ITM2A	1	0	1	1	2.986	1	0.11111	61.7563	5.80984	0	0	0
FRAS1	7	0.30898	3	6	40.724	5	0.14286	99.7762	7.62295	1042.83	4762	0.13333
S100A3	1	0	1	1	13.76	1	0.125	80.5464	6.97705	0	0	0
SPOCK2	1	0	1	1	15.088	1	0.125	81.2393	6.99016	0	0	0
HEY1	55	0.358	9	10	79.168	8	0.16667	114.75	8.02295	2139.39	10182	0.33333
CFB	16	0.38896	5	7	62.635	4	0.14286	104.693	7.74098	1050.93	4624	0.33333
PHACTR1	3	0	1	3	13.107	3	0.125	76.7107	6.68197	788.614	3512	0
SLC1A1	4	0.30898	3	3	28.741	1	0.14286	90.5429	7.32459	15.5444	104	0.66667
WIF1	3	0	1	3	25.797	1	0.14286	80.75	6.90164	81.7221	322	0
NCKAP5	2	0	1	2	7.932	2	0.125	65.8381	6.06557	608	2796	0
GPD1	3	0.30779	2	3	29.401	1	0.125	84.8131	7.09508	13.1652	42	0.33333
ERG	1	0	1	1	18.625	1	0.14286	90.2024	7.35738	0	0	0
TMPRSS4	4	0.30779	2	4	32.224	3	0.14286	85.3286	7.09508	1241.04	5296	0.16667
SEMA6D	9	0.37893	4	5	39.155	2	0.14286	90.0929	7.27869	197.122	850	0.4
FCN3	1	0	1	1	13.779	1	0.125	75.6941	6.70164	0	0	0
SEMA6A	6	0.46346	3	3	32.594	1	0.14286	88.0929	7.23607	0	0	1
KL	5	0.30779	2	5	38.128	4	0.14286	95.9095	7.52459	831.794	2872	0.1
FMO2	2	0.30779	2	2	18.205	1	0.14286	79.1595	6.85902	0	0	1
LRCH2	1	0	1	1	6.922	1	0.125	66.6429	6.07541	0	0	0
PALMD	2	0	1	2	4.091	3	0.125	63.2143	5.87869	1212	5224	0
PREX2	2	0	1	2	1.999	2	0.11111	52.704	4.88852	608	2614	0
LRRC32	1	0	1	1	7.782	1	0.125	66.6429	6.07541	0	0	0
IGSF10	1	0	1	1	8.219	1	0.125	66.6429	6.07541	0	0	0
LRRN3	3	0	1	3	9.843	2	0.125	72.2714	6.39016	812.816	3056	0
EMR1	2	0.30779	2	2	37.418	1	0.14286	101.61	7.71148	0	0	1
IL20RA	1	0	1	1	20.038	1	0.14286	97.9095	7.60984	0	0	0
EMCN	149	0.43736	8	9	72.747	3	0.14286	102.102	7.64262	1543.12	9890	0.41667
AADAC	2	0	1	2	12.426	1	0.125	72.9393	6.49836	55.3204	192	0
MT1M	4	0.30898	3	3	35.089	1	0.125	90.4464	7.32787	128.261	756	0.66667
BCHE	18	0.45378	5	5	61.724	1	0.14286	109.51	7.92459	73.3734	674	0.7
MS4A2	2	0	1	2	5.684	2	0.125	63.1583	5.85574	608	1726	0
KAL1	1	0	1	1	9.465	1	0.125	70.9988	6.43279	0	0	0
FGFR2	6	0	1	6	41.313	4	0.14286	95.0095	7.42951	1851.22	8916	0
ST14	1	0	1	1	17.889	1	0.125	79.0631	6.88197	0	0	0
XDH	3	0.30779	2	3	36.015	2	0.14286	101.01	7.68852	144.007	816	0.33333
LPHN2	10	0.30779	2	10	33.84	8	0.14286	88.5905	7.07213	3327.99	16104	0.02222
LGR4	5	0.30779	2	5	38.427	3	0.14286	95.5262	7.46557	1093.04	5572	0.1
ICAM2	240	0.66569	6	6	71.718	1	0.16667	101.8	7.67541	0.15385	2	0.93333
NPR3	3	0.30779	2	3	30.718	1	0.14286	84.2881	7.10164	23.7392	162	0.33333
CA2	2	0	1	2	11.353	1	0.125	72.5298	6.50492	17.7125	42	0
GJB2	5	0.30779	2	5	49.621	1	0.16667	95.4167	7.49836	391.877	2124	0.2
CYP24A1	4	0.30779	2	4	31.016	2	0.14286	91.2762	7.36066	475.765	1594	0.16667
CA4	3	0	1	3	30.587	1	0.14286	89.4262	7.26557	131.646	474	0
HBEGF	11	0.23775	6	7	65.316	1	0.14286	106.543	7.81311	297.37	2070	0.2381
GSTM5	2	0	1	2	15.881	1	0.125	76.525	6.74098	1	2	0
ID1	171	0.5854	7	10	72.562	6	0.16667	100.25	7.59016	2097.07	11344	0.37778
SDPR	7	0.46346	3	4	29.946	3	0.16667	91.9333	7.40656	755.385	2346	0.5
MME	19	0.2927	7	8	69.512	5	0.14286	110.46	7.92131	917.572	4312	0.28571
CASQ2	4	0	1	4	18.435	4	0.125	82.8988	6.94754	1573.22	5944	0
ANKRD1	6	0	1	6	28.466	9	0.14286	93.8381	7.4	3384.46	11100	0
MYCT1	4	0.30898	3	3	32.421	1	0.14286	82.9905	6.99672	6.5	30	0.66667
ELTD1	14	0.21953	7	9	62.067	6	0.14286	101.312	7.59344	2109.24	10690	0.16667
ANGPTL1	4	0.30779	2	4	49.209	1	0.14286	95.5952	7.49836	357.97	2088	0.16667
AGER	31	0.45378	5	10	66.748	9	0.14286	112.893	7.97377	3186.34	11016	0.15556
TIE1	386	0.52506	9	9	81.038	3	0.16667	105.15	7.76066	173.156	1360	0.61111
TBX3	4	0	1	4	34.524	1	0.16667	89.95	7.29508	521.326	2808	0
SLC6A4	8	0.2842	4	6	50.459	3	0.16667	107.367	7.83279	993.167	3718	0.2
IL3RA	5	0.30898	3	4	44.579	2	0.14286	101.176	7.67869	609.816	1916	0.33333
ACSS3	2	0	1	2	14.205	1	0.125	77.7155	6.80328	40.0375	122	0
TBX5	4	0	1	4	30.9	1	0.14286	87.469	7.2	434.869	2708	0
GJA5	6	0.30779	2	6	42.574	3	0.16667	98.1833	7.57049	735.584	3762	0.06667
SELE	41435	0.51076	15	18	93.36	10	0.16667	121.933	8.13115	3309.28	19188	0.33987
LIFR	1	0	1	1	21.406	1	0.14286	97.9095	7.60984	0	0	0
FERMT1	2	0	1	2	13.903	2	0.14286	73.4952	6.54754	608	2476	0
FERMT2	1	0	1	1	4.487	1	0.125	58.6952	5.55082	0	0	0
BDNF	89	0.27806	12	22	87.469	23	0.16667	125.417	8.18361	8295.87	37174	0.12554
CPB2	51	0.47549	6	7	62.937	3	0.14286	100.326	7.63607	935.921	4986	0.47619
THBD	1564	0.41666	14	14	90.575	5	0.16667	117.983	8.06885	823.178	5798	0.40659
AKAP12	3	0	1	3	26.934	2	0.14286	87.4524	7.22623	635.372	2328	0
DUSP1	10	0.32413	5	5	54.538	2	0.14286	104.776	7.77049	131.322	1000	0.5
FOSB	18	0.2927	7	7	62.239	2	0.14286	106.693	7.8	602.008	2472	0.38095
BMPER	18	0.45378	5	5	52.105	1	0.14286	87.6524	7.18689	8.49881	66	0.7
LYVE1	363	0.55399	8	9	77.539	5	0.16667	105.2	7.74426	1195.64	6442	0.52778
HOXA5	1	0	1	1	5.566	1	0.125	59.4607	5.59672	0	0	0
MEIS1	4	0	1	4	17.806	2	0.14286	75.1857	6.59344	710.283	3550	0
CLEC14A	13	0.46346	3	9	63.178	4	0.16667	104.833	7.75082	1984.84	8486	0.13889
MMRN2	5	0.30898	3	4	36.246	1	0.14286	89.0905	7.22295	493.868	1206	0.33333
TSPAN12	5	0.30898	3	4	29.773	2	0.14286	87.3738	7.19672	633.594	2426	0.33333
TNS1	5	0.30779	2	5	36.777	6	0.14286	104.093	7.76066	2078.97	6482	0.1
CAT	53	0.22522	14	17	85.796	15	0.14286	119.843	8.08197	3866.47	18844	0.15441
GPX3	7	0.46346	3	4	46.035	2	0.14286	101.693	7.70164	502.76	1728	0.5
LEPREL1	2	0.30779	2	2	8.995	1	0.125	67.356	6.13443	0	0	1
SOCS2	4	0.30898	3	3	43.078	1	0.14286	102.776	7.7541	14.7276	156	0.66667
OGN	4	0	1	4	12.981	2	0.125	74.1786	6.40328	433.433	1002	0
PDE5A	15	0.25611	7	8	58.229	6	0.14286	100.219	7.60328	1184.64	5994	0.25
NPR1	15	0.28529	6	9	56.433	5	0.14286	102.095	7.65246	2687.68	12686	0.19444
SCN7A	2	0.30779	2	2	6.309	1	0.125	67.3131	6.17705	0	0	1
METTL7A	4	0.30779	2	4	25.499	2	0.125	84.8298	7.06885	468.138	2018	0.16667
SBSPON	7	0.46346	3	4	17.635	1	0.125	77.0393	6.66885	189.199	682	0.5
ZBTB16	12	0.30898	3	8	47.872	12	0.14286	106.76	7.80328	3211.46	9732	0.17857
SEMA5A	12	0.46346	3	6	41.458	1	0.14286	92.1929	7.33443	651.746	2672	0.4
PTPRB	31	0.56839	4	8	64.883	3	0.16667	99.15	7.5541	863.751	5112	0.32143
C7	3	0.30779	2	3	19.838	2	0.125	78.4107	6.78361	195.39	996	0.33333
C8B	4	0.30779	2	4	32.08	1	0.125	81.5321	6.92787	41.0578	228	0.33333
COL6A5	5	0.30898	3	4	19.087	4	0.14286	80.05	6.8459	1376.15	4396	0.33333
COL6A6	8	0.30898	3	7	34.4	7	0.14286	87.6952	7.12131	2127.63	8716	0.14286
ARHGAP31	1	0	1	1	9.412	1	0.11111	73.4671	6.56393	0	0	0
STARD8	4	0	1	4	23.341	1	0.125	88.2702	7.22295	663.715	1642	0
S1PR1	150	0.4296	9	9	78.47	6	0.16667	112.5	7.94098	583.869	4414	0.5
SORBS1	1	0	1	1	13.477	1	0.14286	77	6.8	0	0	0
EFEMP1	4	0.30779	2	4	13.228	1	0.125	75.6524	6.58361	261.053	638	0.16667
SPTBN1	5	0.30898	3	4	21.089	4	0.14286	86.3048	7.14426	1409.32	4698	0.33333
KDELR3	3	0.30779	2	3	7.962	1	0.125	72.7679	6.48525	186.484	478	0.33333
SPTBN2	5	0.30898	3	4	7.599	1	0.125	70.7083	6.32459	93.6552	244	0.33333
ARHGAP29	2	0	1	2	12.608	1	0.14286	78.3357	6.80656	213.239	478	0
MYH10	4	0	1	4	19.011	3	0.14286	83.4905	7.02295	1693.21	7718	0
MYH11	16	0.38896	5	7	62.435	5	0.16667	105.817	7.79672	2463.28	12424	0.28571
CD93	15	0.32413	5	10	62.459	6	0.14286	104.06	7.69836	2345.36	10178	0.13333
MCEMP1	6	0.46346	3	3	32.228	1	0.14286	81.519	6.9082	0	0	1
SLIT3	28	0.32073	8	8	52.792	1	0.14286	94.8095	7.37705	641.032	4838	0.39286
SOSTDC1	9	0.37893	4	5	50.348	1	0.14286	90.2357	7.27869	220.442	950	0.4
P2RY14	120	0.64826	5	5	54.265	1	0.14286	91.5929	7.3377	0	0	1
TMOD1	6	0.30779	2	6	10.87	3	0.11111	74.7016	6.41311	1155.56	4150	0.06667
PRKG2	9	0.37893	4	5	33.217	1	0.14286	86.5214	7.14098	329.226	1036	0.4
GUCY1A2	8	0.46346	3	5	28.211	3	0.14286	84.6714	7.05574	1350.63	5946	0.3
WFS1	5042	0.76834	7	9	71.556	4	0.14286	108.226	7.83934	1241.09	4704	0.61111
TSPAN7	5	0.30898	3	4	17.886	1	0.14286	80.5548	6.88197	154.372	516	0.33333
GRIA1	8	0.30779	2	8	43.125	5	0.14286	98.7095	7.52787	2494.95	9346	0.07143
HECW2	9	0.46346	3	6	31.191	5	0.16667	89.75	7.27541	1754.01	4550	0.2
B3GNT3	3	0	1	3	14.531	1	0.125	77.044	6.6918	290.138	994	0
FUT2	7	0.30898	3	6	39.638	4	0.14286	94.4786	7.42623	1907.95	6642	0.13333
TNNC1	5	0.30779	2	5	11.453	1	0.125	75.8714	6.53443	619.535	2116	0.1
DES	4	0.30779	2	4	8.39	1	0.11111	67.2341	5.96721	272.984	674	0.16667
GNG11	194	0.39905	10	14	78.353	6	0.14286	103.943	7.63279	2862.37	17796	0.28571
HBB	3	0.30779	2	3	21.962	1	0.125	83.8131	7.03934	185.033	610	0.33333
CHRDL1	5046	0.54893	9	11	75.924	6	0.16667	111.45	7.91148	3188.89	11776	0.41818
EPAS1	2	0	1	2	33.914	1	0.14286	94.3429	7.48525	4.62835	58	0
KLF4	32	0.32073	8	12	77.462	6	0.16667	116.167	8.02295	2489.33	12282	0.16667
ADAMTS1	8	0.46346	3	5	31.014	3	0.14286	91.3524	7.34754	609.398	2382	0.3
ADAMTSL3	8	0.46346	3	5	23.589	2	0.125	81.4917	6.85246	303.89	904	0.3
ARHGAP6	4	0	1	4	14.183	1	0.125	79.5202	6.78033	646.942	1458	0
STARD13	2	0	1	2	17.352	1	0.125	82.8155	7.03934	40.963	138	0
PPP1R15A	7	0.30898	3	6	55.857	2	0.14286	93.419	7.39016	249.557	1058	0.2
RNF144B	6	0.46346	3	3	18.921	1	0.14286	81.9452	6.99344	0	0	1
RNF182	9	0.46346	3	6	23.107	2	0.14286	87.2452	7.16393	1104.98	2686	0.2
SELP	5966	0.5237	13	15	91.211	6	0.16667	118.667	8.06557	1355.7	10096	0.39048
GPC5	6	0.2842	4	4	41.304	2	0.14286	88.6786	7.25902	81.8202	494	0.5
CXCL2	140	0.30543	11	11	78.679	2	0.14286	108.676	7.80328	386.195	2774	0.32727
LAMA3	3	0	1	3	23.894	2	0.14286	86.6571	7.17049	652.255	2270	0
NTN4	1	0	1	1	5.656	1	0.125	66.6452	6.17377	0	0	0
PIP5K1B	3	0	1	3	8.582	4	0.125	71.9857	6.4	1881.31	5292	0
PLCE1	4	0	1	4	16.669	4	0.14286	79.85	6.80656	1211.52	3854	0
RHOJ	11	0.30779	2	11	40.753	15	0.125	100.235	7.56066	4385.95	12618	0.01818
ARHGEF26	3	0.30779	2	3	11.753	2	0.11111	76.2004	6.64918	122.934	286	0.33333
ADH1B	4	0.30779	2	4	33.155	1	0.14286	88.1309	7.21967	131.032	612	0.16667
AOX1	4	0.30779	2	4	30.543	1	0.125	88.0964	7.20656	244.124	940	0.16667
CES1	6	0.30779	2	6	50.027	2	0.14286	92.5286	7.31475	732.35	3472	0.06667
RBP4	14	0.33284	6	6	61.958	1	0.14286	104.576	7.74426	228.872	1344	0.46667
MMRN1	121	0.64826	5	6	60.952	8	0.14286	102.076	7.71803	1136.09	3434	0.66667
ZFYVE9	23	0.38039	6	9	64.945	4	0.16667	98.7667	7.5377	1871.99	8304	0.22222
CP	5074	0.34051	15	15	85.258	9	0.14286	115.393	7.98689	2738.42	11520	0.32381
ROBO4	152	0.54881	7	9	78.176	1	0.16667	105.2	7.74098	724.629	5686	0.44444
SLIT2	28	0.32073	8	8	52.133	1	0.14286	94.8095	7.37705	641.032	4838	0.39286
A2M	179	0.34487	13	16	87.73	10	0.14286	121.026	8.12787	4544.49	16758	0.225
PROS1	120	0.64826	5	5	60.159	1	0.14286	100.16	7.6623	0	0	1
HS6ST2	3	0.30779	2	3	25.036	1	0.14286	81.7167	6.96393	142.555	628	0.33333
SGPP2	3	0	1	3	21.258	2	0.125	79.3583	6.83607	532.785	2530	0
PPAP2C	6	0.30898	3	5	39.355	1	0.14286	90.5381	7.30164	424.435	2076	0.2
AGTR2	146	0.46652	8	10	74.247	1	0.14286	102.276	7.6459	542.772	2278	0.35556
FBLN5	4	0.30779	2	4	14.312	1	0.125	79.1417	6.8	348.451	1302	0.16667
MFAP4	3	0.30779	2	3	19.526	1	0.14286	83.4071	7.03279	355.402	1246	0.33333
PTRF	10	0.46346	3	7	38.504	3	0.16667	96.4333	7.49836	1120.22	4088	0.14286
SPARCL1	5063	0.53872	10	13	77.988	8	0.14286	114.81	7.98689	2685.75	10700	0.34615
CD36	17	0.37893	4	9	65.62	4	0.14286	101.993	7.62295	1177.99	6134	0.22222
PPBP	308	0.40874	13	15	87.392	5	0.14286	116.193	8	2615.46	11774	0.31429
VIPR1	26	0.56839	4	6	30.477	3	0.125	81.8845	6.85574	804.519	3946	0.4
ACVRL1	304	0.52601	11	13	81.873	11	0.16667	109.117	7.83934	3686.91	17014	0.39744
FZD4	10	0.25931	5	7	55.06	1	0.14286	97.4452	7.52131	884.758	3552	0.19048
LDLR	22	0.21948	10	10	72.979	3	0.16667	114.1	7.99672	1729.3	8440	0.24444
BMP5	54	0.52304	6	6	60.145	1	0.14286	91.719	7.34754	28.8461	240	0.73333
GOLM1	5040	0.76834	7	7	71.774	1	0.14286	106.26	7.80656	0	0	1
GPC3	5047	0.47886	10	11	75.972	2	0.16667	110.8	7.89836	1522.07	6776	0.43636
SPP1	45392	0.38864	19	21	94.923	11	0.16667	126.9	8.23607	4386.07	23080	0.28095
IL6	52322	0.2001	51	55	98.721	80	0.16667	154.083	8.60656	23532.8	99320	0.10774
GRK5	48	0.58344	5	5	61.476	1	0.16667	98.25	7.59016	61.3329	600	0.9
AGTR1	101	0.3733	11	12	83.487	7	0.16667	116	8.0459	3029.86	14550	0.33333
FABP4	28	0.2864	9	9	71.477	4	0.14286	109.993	7.88197	945.902	5772	0.33333
LPL	49	0.21031	15	16	85.101	8	0.14286	117.46	8.01967	3006.51	16022	0.175
SMAD9	261	0.47511	11	12	80.735	1	0.16667	104.4	7.69836	1294.42	4700	0.42424
CAV2	6	0.46346	3	3	30.597	1	0.16667	90.4667	7.36393	0	0	1
CAV1	243	0.30762	17	21	93.571	14	0.2	127.633	8.27541	7561.7	36790	0.19524
TGFBR3	57	0.52304	6	9	71.023	3	0.14286	99.8191	7.58689	624.701	3176	0.33333
TGFBR2	117	0.36587	12	15	83.334	9	0.16667	118.683	8.06885	4888.63	21012	0.2381
SMAD6	265	0.53872	10	11	76.551	2	0.16667	98.7	7.52131	492.309	2304	0.49091
F11	50	0.47549	6	6	63.036	1	0.14286	99.3095	7.61639	160.819	1178	0.66667
CDH5	47931	0.39083	25	30	97.886	25	0.16667	134.85	8.3541	7723.46	41160	0.21379
PECAM1	47898	0.35382	26	28	97.844	10	0.16667	131.35	8.28525	4741.92	26934	0.2381
BMP6	212	0.36587	12	12	83.561	3	0.16667	112.4	7.93443	1094.43	8244	0.37879
BMPR2	253	0.32307	16	17	89.768	5	0.16667	117.767	8.03607	2782.83	15118	0.26471
RAMP3	25	0.56839	4	5	29.493	2	0.125	79.4274	6.74754	608	3318	0.6
ITGA8	9	0.2842	4	7	48.119	8	0.14286	103.31	7.71148	3485.79	13244	0.19048
NPNT	5	0.30779	2	5	27.476	2	0.125	83.9012	6.97377	763.741	3882	0.2
VWF	47973	0.29002	32	33	98.379	32	0.16667	138.4	8.41967	10668.7	52228	0.19886
F8	220	0.44117	11	13	83.172	2	0.14286	110.71	7.87869	1665.63	7800	0.33333
IL1RL1	2	0.30779	2	2	23.924	1	0.14286	98.4095	7.61311	0	0	1
IL33	4	0.30898	3	3	36.704	1	0.14286	99.8429	7.6459	3.9881	20	0.66667
TEK	46302	0.46235	19	19	94.839	3	0.16667	124.4	8.19344	1957.4	14462	0.40351
ANGPT1	45506	0.69569	11	13	88.338	3	0.16667	117.15	8.05574	1942.88	10350	0.52564
EDNRB	78	0.4082	8	10	76.488	3	0.16667	104.983	7.73443	1190.14	4826	0.31111
EDN1	47064	0.32779	25	25	96.922	2	0.16667	129.917	8.25574	5089.41	33804	0.26
RAMP2	25	0.56839	4	5	36.534	1	0.125	83.344	6.91148	243.025	722	0.6
CALCRL	25	0.56839	4	5	32.172	1	0.14286	83.4167	6.95738	179.493	858	0.6

## Sheet: MCODE
	module1	module2	module3
gene number	35	15	4
gene	WFS1	AGTR2	ZBTB16
	TEK	SMAD9	HECW2
	ANGPT1	RAMP2	RNF144B
	EDN1	CAV1	RNF182
	SPARCL1	CALCRL
	SELE	S1PR1
	SELP	SMAD6
	CP	VIPR1
	CDH5	GNG11
	PECAM1	CXCL2
	CHRDL1	P2RY14
	GOLM1	BMP6
	GPC3	BMPR2
	SPP1	RAMP3
	VWF	ID1
	IL6
	AGTR2
	SMAD9
	RAMP2
	CAV1
	CALCRL
	S1PR1
	SMAD6
	VIPR1
	GNG11
	CXCL2
	P2RY14
	BMP6
	BMPR2
	RAMP3
	ID1
	ZBTB16
	HECW2
	RNF144B
	RNF182
